# Supplementary material for: [Bis(2-pyrid­yl)amine-N,N′](nitrato-O,O′)cobalt(II) nitrate. Corrigendum
Source: Acta Crystallogr Sect E Struct Rep Online. 2011 Feb 12;67(Pt 3):e15. doi: 10.1107/S1600536810050798 (PMC3052119; doi:10.1107/S1600536810050798)
Supplement: Supplementary file 1 [file e-67-00e15-sup1.cif]

##############################################################################
###                                                                        ###
###        Electronic paper (Acta Crystallographica Section E)             ###
###                                                                        ###
##############################################################################
#                                                                            #
# This CIF contains the data in a paper accepted for publication in Acta     #
# Crystallographica Section E. It conforms to the requirements of Notes      #
# for Authors for Section E, and has been peer reviewed under the auspices   #
# of the IUCr Commission on Journals.                                        #
#                                                                            #
# Full details of the Crystallographic Information File format               #
# are given in the paper "The Crystallographic Information File (CIF):       #
# a New Standard Archive File for Crystallography" by S. R. Hall, F. H.      #
# Allen and I. D. Brown [Acta Cryst. (1991), A47, 655-685].                  #
#                                                                            #
# The current version of the core CIF dictionary is obtainable from          #
# ftp://ftp.iucr.org/pub/cif_core.dic. The current version number is 2.4.    #
#                                                                            #
# Software is freely available for graphical display of the structure(s) in  #
# this CIF.  For information consult the CIF home page http://www.iucr.org/  #
# cif/home.html                                                              #
#                                                                            #
# This file may be used for bona fide research purposes within the           #
# scientific community so long as proper attribution is given to the journal # 
# article from which it was obtained.                                        #
#                                                                            #
##############################################################################
                                             
data_global
_audit_creation_method     'WinGX routine CIF_UPDATE'
_audit_conform_dict_name     cif_core.dic
_audit_conform_dict_version     2.1
_journal_date_recd_electronic     2010-10-11
_journal_date_accepted     2010-12-03
_journal_name_full     'Acta Crystallographica, Section E'
_journal_year     2011
_journal_volume     67
_journal_issue      3
_journal_page_first     e15
_journal_page_last     e15
_journal_paper_category     AD
_journal_coeditor_code     BT9068
_publ_contact_author_name     'Antonio Luque'
_publ_contact_author_address
;
Departamento de Quimica Inorganica
Facultad de Ciencias
Universidad del Pais Vasco
Apdo. 644
E-48080 Bilbao
Spain
;
_publ_contact_author_email     qipluara@lg.ehu.es
_publ_contact_author_fax     '+34-944-648 500'
_publ_contact_author_phone     '+34-946-012 701'
_publ_section_title
;
[Bis(2-pyridyl)amine-<i>N</i>,<i>N</i>'](nitrato-<i>O</i>,<i>O</i>')cobalt(II)
nitrate. Corrigendum
;
loop_
    _publ_author_name
    _publ_author_address
    'Castillo, Oscar'
;
Departamento de Qu\'imica Inorg\'anica, Facultad de Ciencias
Universidad del Pa\'is Vasco, Apdo. 644, E-48080 Bilbao, Spain
;
    'Luque, Antonio'
;
Departamento de Qu\'imica Inorg\'anica, Facultad de Ciencias
Universidad del Pa\'is Vasco,  Apdo. 644, E-48080 Bilbao, Spain
;
    'De la Pinta, Noelia'
;
Departamento de Qu\'imica Inorg\'anica, Facultad de Ciencias
Universidad del Pa\'is Vasco,  Apdo. 644, E-48080 Bilbao, Spain
;
    "Rom\'an, Pascual"
;
Departamento de Qu\'imica Inorg\'anica, Facultad de Ciencias
Universidad del Pa\'is Vasco,  Apdo. 644, E-48080 Bilbao, Spain
;
data_I
_audit_creation_method     'WinGX routine CIF_UPDATE'
_chemical_name_systematic
;
[Bis(2-pyridyl)amine-\k^2^<i>N</i>,<i>N</i>'](carbonato-
\k^2^<i>O</i>,<i>O</i>')cobalt(III) nitrate
;
_chemical_formula_moiety     'C21 H18 Co N6 O3 +, N O3 -'
_chemical_formula_sum     'C21 H18 Co N7 O6'
_chemical_formula_iupac     '[Co (C O3) (C10 H9 N3)2] N O3'
_chemical_formula_weight     523.35
_symmetry_cell_setting     monoclinic
_symmetry_space_group_name_H-M     'P 21/n'
_symmetry_space_group_name_Hall     '-P 2yn'
loop_
    _symmetry_equiv_pos_as_xyz
    x,y,z
    1/2-x,1/2+y,1/2-z
    -x,-y,-z
    1/2+x,1/2-y,1/2+z
_cell_length_a     17.191(3)
_cell_length_b     7.3080(10)
_cell_length_c     17.843(5)
_cell_angle_alpha     90
_cell_angle_beta     104.94(3)
_cell_angle_gamma     90
_cell_volume     2165.9(8)
_cell_formula_units_Z     4
_cell_measurement_reflns_used     14084
_cell_measurement_theta_min     2.45
_cell_measurement_theta_max     25.82
_cell_measurement_temperature     293(2)
_exptl_crystal_description     Irregular
_exptl_crystal_colour     red
_exptl_crystal_size_max     .42
_exptl_crystal_size_mid     .20
_exptl_crystal_size_min     .08
_exptl_crystal_density_diffrn     1.605
_exptl_crystal_density_meas     1.620(10)
_exptl_crystal_density_method
                  'flotation in a mixture of carbon tetrachloride and bromoform'
_exptl_crystal_F_000     1072
_exptl_absorpt_coefficient_mu     .849
_exptl_absorpt_correction_type     numerical
_exptl_absorpt_process_details     '(Stoe & Cie, 1998)'
_exptl_absorpt_correction_T_min     .815
_exptl_absorpt_correction_T_max     .934
_diffrn_ambient_temperature     293(2)
_diffrn_radiation_type     MoK\a
_diffrn_radiation_wavelength     .71073
_diffrn_radiation_source     'x-ray tube'
_diffrn_measurement_device_type     'Stoe IPDS'
_diffrn_measurement_device     'image-plate area-detector'
_diffrn_measurement_method     'area detection'
_diffrn_reflns_number     14084
_diffrn_reflns_av_R_equivalents     .0479
_diffrn_reflns_theta_min     2.45
_diffrn_reflns_theta_max     25.82
_diffrn_reflns_theta_full     25.82
_diffrn_measured_fraction_theta_max     .99
_diffrn_measured_fraction_theta_full     .99
_diffrn_reflns_limit_h_min     -21
_diffrn_reflns_limit_h_max     20
_diffrn_reflns_limit_k_min     -8
_diffrn_reflns_limit_k_max     8
_diffrn_reflns_limit_l_min     -21
_diffrn_reflns_limit_l_max     21
_diffrn_standards_number     ?
_diffrn_standards_interval_count     ?
_diffrn_standards_interval_time     ?
_diffrn_standards_decay_%     ?
_refine_special_details
;
Refinement on F^2^ for ALL reflections except for 0 with very negative F^2^
or flagged by the user for potential systematic errors.  Weighted R-factors
wR and all goodnesses of fit S are based on F^2^, conventional R-factors R
are based on F, with F set to zero for negative F^2^. The observed criterion
of F^2^ > 2sigma(F^2^) is used only for calculating _refine_ls_R_factor_gt
etc. and is not relevant to the choice of reflections for refinement.
R-factors based on F^2^ are statistically about twice as large as those based
on F, and R-factors based on ALL data will be even larger.
;
_reflns_number_total     4037
_reflns_number_gt     2598
_reflns_threshold_expression     I>2\s(I)
_refine_ls_structure_factor_coef     Fsqd
_refine_ls_matrix_type     full
_refine_ls_R_factor_all     0.0617
_refine_ls_R_factor_gt     0.0311
_refine_ls_wR_factor_gt     0.0669
_refine_ls_wR_factor_ref     0.0756
_refine_ls_goodness_of_fit_ref     0.819
_refine_ls_restrained_S_all     0.819
_refine_ls_number_reflns     4037
_refine_ls_number_parameters     316
_refine_ls_number_restraints     0
_refine_ls_hydrogen_treatment     constr
_refine_ls_weighting_scheme     calc
_refine_ls_weighting_details
             'calc w = 1/[\s^2^(Fo^2^)+(0.0477P)^2^] where P = (Fo^2^+2Fc^2^)/3'
_refine_ls_shift/su_max     .000
_refine_ls_shift/su_mean     .000
_refine_diff_density_max     .372
_refine_diff_density_min     -.306
_refine_ls_extinction_method     none
loop_
    _atom_type_symbol
    _atom_type_description
    _atom_type_scat_dispersion_real
    _atom_type_scat_dispersion_imag
    _atom_type_scat_source
    C C .0033 .0016 'International Tables Vol C Tables 4.2.6.8 and 6.1.1.4'
    H H 0 0 'International Tables Vol C Tables 4.2.6.8 and 6.1.1.4'
    N N .0061 .0033 'International Tables Vol C Tables 4.2.6.8 and 6.1.1.4'
    O O .0106 .006 'International Tables Vol C Tables 4.2.6.8 and 6.1.1.4'
    Co Co .3494 .9721 'International Tables Vol C Tables 4.2.6.8 and 6.1.1.4'
_computing_data_collection     'IPDS Software (Stoe & Cie, 1998)'
_computing_cell_refinement     'IPDS software (Stoe & Cie, 1998)'
_computing_data_reduction     'IPDS software (Stoe & Cie, 1998)'
_computing_structure_solution     'SIR92 (Altomare et al., 1993)'
_computing_structure_refinement     'SHELXL93 (Sheldrick, 1993)'
_computing_molecular_graphics     'ORTEP-3 (Farrugia, 1997)'
_computing_publication_material     'WinGX (Farrugia, 1999)'
loop_
    _atom_site_type_symbol
    _atom_site_label
    _atom_site_fract_x
    _atom_site_fract_y
    _atom_site_fract_z
    _atom_site_U_iso_or_equiv
    _atom_site_adp_type
    _atom_site_calc_flag
    _atom_site_refinement_flags
    _atom_site_occupancy
    _atom_site_disorder_assembly
    _atom_site_disorder_group
    Co Co1 0.208061(17) 0.99837(6) 0.017580(17) 0.02336(10) Uani d . 1 . .
    O O1 0.23991(9) 1.2048(3) 0.08392(10) 0.0312(4) Uani d . 1 . .
    O O2 0.12415(9) 1.1761(3) 0.00121(10) 0.0303(4) Uani d . 1 . .
    O O3 0.14776(12) 1.4292(3) 0.07612(14) 0.0527(6) Uani d . 1 . .
    C C1 0.16896(15) 1.2835(4) 0.05558(16) 0.0334(6) Uani d . 1 . .
    N N11 0.16489(11) 0.8897(3) 0.09726(11) 0.0272(5) Uani d . 1 . .
    N N17 0.04511(11) 0.8079(3) 0.00592(11) 0.0292(5) Uani d . 1 . .
    H H17 -0.0038 0.7780 -0.0020 0.035 Uiso d . 1 . .
    N N19 0.14971(11) 0.8210(3) -0.05761(11) 0.0264(5) Uani d . 1 . .
    N N21 0.30490(11) 0.8520(3) 0.04848(11) 0.0263(5) Uani d . 1 . .
    N N27 0.38277(11) 1.1071(3) 0.03429(12) 0.0296(5) Uani d . 1 . .
    H H27 0.4362 1.1583 0.0483 0.050 Uiso d . 1 . .
    N N29 0.25563(11) 1.1244(3) -0.05511(11) 0.0259(5) Uani d . 1 . .
    C C12 0.20818(16) 0.8977(5) 0.17273(14) 0.0368(7) Uani d . 1 . .
    H H12 0.2618 0.9338 0.1836 0.044 Uiso calc R 1 . .
    C C13 0.17653(18) 0.8552(5) 0.23277(16) 0.0475(8) Uani d . 1 . .
    H H13 0.2080 0.8596 0.2836 0.057 Uiso calc R 1 . .
    C C14 0.09590(18) 0.8048(5) 0.21652(17) 0.0476(8) Uani d . 1 . .
    H H14 0.0723 0.7798 0.2568 0.057 Uiso calc R 1 . .
    C C15 0.05152(16) 0.7923(4) 0.14141(16) 0.0388(7) Uani d . 1 . .
    H H15 -0.0025 0.7588 0.1299 0.047 Uiso calc R 1 . .
    C C16 0.08865(14) 0.8307(4) 0.08200(14) 0.0286(6) Uani d . 1 . .
    C C18 0.07418(14) 0.7711(4) -0.05744(14) 0.0270(6) Uani d . 1 . .
    C C22 0.30150(15) 0.6729(4) 0.06686(15) 0.0310(6) Uani d . 1 . .
    H H22 0.2517 0.6149 0.0551 0.037 Uiso calc R 1 . .
    C C23 0.36824(16) 0.5742(4) 0.10194(15) 0.0360(7) Uani d . 1 . .
    H H23 0.3643 0.4505 0.1126 0.043 Uiso calc R 1 . .
    C C24 0.44253(16) 0.6626(4) 0.12152(16) 0.0371(7) Uani d . 1 . .
    H H24 0.4885 0.6006 0.1486 0.045 Uiso calc R 1 . .
    C C25 0.44716(15) 0.8400(4) 0.10075(15) 0.0368(7) Uani d . 1 . .
    H H25 0.4966 0.8999 0.1128 0.044 Uiso calc R 1 . .
    C C26 0.37755(14) 0.9325(4) 0.06117(14) 0.0257(6) Uani d . 1 . .
    C C28 0.33230(13) 1.1815(4) -0.03170(14) 0.0262(6) Uani d . 1 . .
    C C110 0.17778(16) 0.7693(4) -0.11929(15) 0.0337(7) Uani d . 1 . .
    H H110 0.2309 0.7958 -0.1184 0.040 Uiso calc R 1 . .
    C C111 0.13110(17) 0.6804(4) -0.18228(15) 0.0403(7) Uani d . 1 . .
    H H111 0.1518 0.6489 -0.2238 0.048 Uiso calc R 1 . .
    C C112 0.05219(18) 0.6379(5) -0.18306(16) 0.0459(8) Uani d . 1 . .
    H H112 0.0189 0.5799 -0.2259 0.055 Uiso calc R 1 . .
    C C113 0.02388(16) 0.6817(4) -0.12057(16) 0.0402(7) Uani d . 1 . .
    H H113 -0.0286 0.6522 -0.1201 0.048 Uiso calc R 1 . .
    C C210 0.21007(15) 1.1863(4) -0.12503(14) 0.0333(7) Uani d . 1 . .
    H H210 0.1570 1.1467 -0.1422 0.040 Uiso calc R 1 . .
    C C211 0.23921(17) 1.3034(5) -0.17036(15) 0.0408(7) Uani d . 1 . .
    H H211 0.2082 1.3357 -0.2194 0.049 Uiso calc R 1 . .
    C C212 0.31612(17) 1.3739(4) -0.14214(16) 0.0414(7) Uani d . 1 . .
    H H212 0.3358 1.4613 -0.1705 0.050 Uiso calc R 1 . .
    C C213 0.36287(15) 1.3141(4) -0.07247(15) 0.0343(6) Uani d . 1 . .
    H H213 0.4143 1.3612 -0.0526 0.041 Uiso calc R 1 . .
    O O4 0.53958(14) 0.2616(4) 0.07243(14) 0.0776(9) Uani d . 1 . .
    O O5 0.55625(16) 0.2594(5) 0.19487(16) 0.0915(10) Uani d . 1 . .
    O O6 0.63851(15) 0.1193(4) 0.14682(14) 0.0788(9) Uani d . 1 . .
    N N1 0.57871(13) 0.2135(4) 0.13843(14) 0.0422(6) Uani d . 1 . .
loop_
    _atom_site_aniso_label
    _atom_site_aniso_U_11
    _atom_site_aniso_U_22
    _atom_site_aniso_U_33
    _atom_site_aniso_U_12
    _atom_site_aniso_U_13
    _atom_site_aniso_U_23
    Co1 0.01698(14) 0.0260(2) 0.02727(16) -0.00198(16) 0.00593(10) -0.00171(17)
    O1 0.0240(9) 0.0335(13) 0.0360(9) -0.0073(8) 0.0077(7) -0.0083(8)
    O2 0.0193(8) 0.0297(12) 0.0413(10) -0.0005(8) 0.0064(7) -0.0016(8)
    O3 0.0444(12) 0.0309(15) 0.0910(17) -0.0032(9) 0.0320(12) -0.0187(11)
    C1 0.0273(13) 0.029(2) 0.0489(16) -0.0061(12) 0.0189(12) -0.0044(13)
    N11 0.0226(10) 0.0309(15) 0.0285(11) 0.0006(9) 0.0075(8) -0.0024(9)
    N17 0.0180(10) 0.0356(15) 0.0348(12) -0.0048(9) 0.0081(8) -0.0040(10)
    N19 0.0238(10) 0.0274(14) 0.0286(11) -0.0016(9) 0.0077(8) -0.0023(9)
    N21 0.0221(10) 0.0276(15) 0.0292(11) -0.0014(9) 0.0067(8) -0.0001(9)
    N27 0.0196(10) 0.0305(16) 0.0362(12) -0.0046(9) 0.0027(9) 0.0032(10)
    N29 0.0212(10) 0.0255(15) 0.0309(11) 0.0012(9) 0.0066(9) -0.0011(9)
    C12 0.0308(14) 0.047(2) 0.0304(14) -0.0005(13) 0.0048(11) -0.0027(13)
    C13 0.0497(17) 0.065(3) 0.0288(15) -0.0016(16) 0.0109(13) 0.0004(14)
    C14 0.0548(18) 0.058(2) 0.0374(16) -0.0080(16) 0.0255(14) 0.0009(15)
    C15 0.0331(14) 0.044(2) 0.0448(17) -0.0084(13) 0.0192(12) -0.0034(14)
    C16 0.0264(13) 0.0239(17) 0.0367(14) 0.0003(11) 0.0105(11) -0.0014(11)
    C18 0.0238(12) 0.0241(17) 0.0318(13) -0.0012(11) 0.0051(10) 0.0020(11)
    C22 0.0272(13) 0.0292(19) 0.0374(14) -0.0049(12) 0.0101(11) 0.0010(12)
    C23 0.0407(16) 0.0305(18) 0.0394(15) 0.0032(12) 0.0151(12) 0.0037(12)
    C24 0.0307(14) 0.038(2) 0.0410(15) 0.0100(12) 0.0066(12) 0.0093(13)
    C25 0.0229(13) 0.040(2) 0.0444(16) 0.0006(12) 0.0032(11) 0.0031(13)
    C26 0.0237(12) 0.0258(17) 0.0279(13) -0.0012(10) 0.0073(10) -0.0027(11)
    C28 0.0211(12) 0.0284(18) 0.0303(13) -0.0006(11) 0.0087(10) -0.0023(11)
    C110 0.0336(14) 0.0332(19) 0.0375(15) 0.0004(12) 0.0152(11) -0.0026(12)
    C111 0.0507(17) 0.037(2) 0.0344(15) -0.0013(14) 0.0130(13) -0.0035(13)
    C112 0.0496(18) 0.046(2) 0.0364(16) -0.0112(15) 0.0008(13) -0.0112(14)
    C113 0.0315(14) 0.045(2) 0.0413(16) -0.0094(13) 0.0043(12) -0.0042(14)
    C210 0.0259(13) 0.038(2) 0.0326(14) 0.0016(12) 0.0014(11) -0.0021(12)
    C211 0.0472(17) 0.043(2) 0.0305(14) 0.0032(14) 0.0067(12) 0.0060(13)
    C212 0.0491(17) 0.038(2) 0.0411(16) -0.0024(14) 0.0188(13) 0.0104(14)
    C213 0.0302(14) 0.0324(19) 0.0426(15) -0.0052(12) 0.0138(12) -0.0004(13)
    O4 0.0512(14) 0.106(3) 0.0602(15) -0.0266(14) -0.0127(12) 0.0321(15)
    O5 0.0806(18) 0.131(3) 0.0775(18) 0.0419(18) 0.0468(16) 0.0180(18)
    O6 0.0589(15) 0.101(2) 0.0700(16) 0.0344(15) 0.0055(13) -0.0195(15)
    N1 0.0273(12) 0.0479(19) 0.0486(15) -0.0107(12) 0.0046(11) 0.0006(13)
_geom_special_details
;
 All esds (except the esd in the dihedral angle between two l.s. planes)
 are estimated using the full covariance matrix.  The cell esds are taken
 into account individually in the estimation of esds in distances, angles
 and torsion angles; correlations between esds in cell parameters are only
 used when they are defined by crystal symmetry.  An approximate (isotropic)
 treatment of cell esds is used for estimating esds involving l.s. planes.
;
loop_
    _geom_bond_atom_site_label_1
    _geom_bond_atom_site_label_2
    _geom_bond_site_symmetry_2
    _geom_bond_distance
    _geom_bond_publ_flag
    Co1 O2 . 1.9067(18) ?
    Co1 O1 . 1.9083(18) ?
    Co1 N11 . 1.935(2) ?
    Co1 N21 . 1.935(2) ?
    Co1 N29 . 1.936(2) ?
    Co1 N19 . 1.947(2) ?
    Co1 C1 . 2.343(3) ?
    O1 C1 . 1.325(3) ?
    O2 C1 . 1.329(3) ?
    O3 C1 . 1.212(3) ?
    N11 C16 . 1.340(3) ?
    N11 C12 . 1.362(3) ?
    N17 C18 . 1.375(3) ?
    N17 C16 . 1.381(3) ?
    N17 H17 . 0.8447 ?
    N19 C18 . 1.350(3) ?
    N19 C110 . 1.364(3) ?
    N21 C26 . 1.346(3) ?
    N21 C22 . 1.355(4) ?
    N27 C26 . 1.374(3) ?
    N27 C28 . 1.381(3) ?
    N27 H27 . 0.9632 ?
    N29 C28 . 1.342(3) ?
    N29 C210 . 1.368(3) ?
    C12 C13 . 1.357(4) ?
    C12 H12 . 0.9300 ?
    C13 C14 . 1.390(4) ?
    C13 H13 . 0.9300 ?
    C14 C15 . 1.364(4) ?
    C14 H14 . 0.9300 ?
    C15 C16 . 1.400(4) ?
    C15 H15 . 0.9300 ?
    C18 C113 . 1.393(4) ?
    C22 C23 . 1.363(4) ?
    C22 H22 . 0.9300 ?
    C23 C24 . 1.393(4) ?
    C23 H23 . 0.9300 ?
    C24 C25 . 1.356(4) ?
    C24 H24 . 0.9300 ?
    C25 C26 . 1.397(4) ?
    C25 H25 . 0.9300 ?
    C28 C213 . 1.394(4) ?
    C110 C111 . 1.365(4) ?
    C110 H110 . 0.9300 ?
    C111 C112 . 1.388(4) ?
    C111 H111 . 0.9300 ?
    C112 C113 . 1.365(4) ?
    C112 H112 . 0.9300 ?
    C113 H113 . 0.9300 ?
    C210 C211 . 1.359(4) ?
    C210 H210 . 0.9300 ?
    C211 C212 . 1.387(4) ?
    C211 H211 . 0.9300 ?
    C212 C213 . 1.366(4) ?
    C212 H212 . 0.9300 ?
    C213 H213 . 0.9300 ?
    O4 N1 . 1.247(3) ?
    O5 N1 . 1.215(3) ?
    O6 N1 . 1.214(3) ?
loop_
    _geom_angle_atom_site_label_1
    _geom_angle_atom_site_label_2
    _geom_angle_atom_site_label_3
    _geom_angle_site_symmetry_1
    _geom_angle_site_symmetry_3
    _geom_angle
    _geom_angle_publ_flag
    O2 Co1 O1 . . 68.99(8) ?
    O2 Co1 N11 . . 88.49(8) ?
    O1 Co1 N11 . . 88.37(8) ?
    O2 Co1 N21 . . 168.88(8) ?
    O1 Co1 N21 . . 99.89(8) ?
    N11 Co1 N21 . . 91.64(9) ?
    O2 Co1 N29 . . 90.39(8) ?
    O1 Co1 N29 . . 86.35(8) ?
    N11 Co1 N29 . . 174.65(9) ?
    N21 Co1 N29 . . 88.44(9) ?
    O2 Co1 N19 . . 96.48(8) ?
    O1 Co1 N19 . . 165.44(8) ?
    N11 Co1 N19 . . 90.35(9) ?
    N21 Co1 N19 . . 94.64(9) ?
    N29 Co1 N19 . . 94.97(9) ?
    O2 Co1 C1 . . 34.55(8) ?
    O1 Co1 C1 . . 34.45(8) ?
    N11 Co1 C1 . . 87.67(9) ?
    N21 Co1 C1 . . 134.34(9) ?
    N29 Co1 C1 . . 88.45(9) ?
    N19 Co1 C1 . . 131.01(9) ?
    C1 O1 Co1 . . 91.03(15) ?
    C1 O2 Co1 . . 91.00(15) ?
    O3 C1 O1 . . 125.8(3) ?
    O3 C1 O2 . . 125.2(3) ?
    O1 C1 O2 . . 109.0(2) ?
    O3 C1 Co1 . . 178.6(2) ?
    O1 C1 Co1 . . 54.52(13) ?
    O2 C1 Co1 . . 54.46(13) ?
    C16 N11 C12 . . 118.1(2) ?
    C16 N11 Co1 . . 121.55(17) ?
    C12 N11 Co1 . . 119.59(17) ?
    C18 N17 C16 . . 127.72(19) ?
    C18 N17 H17 . . 111.6 ?
    C16 N17 H17 . . 117.4 ?
    C18 N19 C110 . . 117.9(2) ?
    C18 N19 Co1 . . 120.23(17) ?
    C110 N19 Co1 . . 120.91(17) ?
    C26 N21 C22 . . 118.5(2) ?
    C26 N21 Co1 . . 119.95(18) ?
    C22 N21 Co1 . . 121.02(16) ?
    C26 N27 C28 . . 125.4(2) ?
    C26 N27 H27 . . 114.4 ?
    C28 N27 H27 . . 114.6 ?
    C28 N29 C210 . . 117.8(2) ?
    C28 N29 Co1 . . 119.33(16) ?
    C210 N29 Co1 . . 121.81(16) ?
    C13 C12 N11 . . 122.9(3) ?
    C13 C12 H12 . . 118.6 ?
    N11 C12 H12 . . 118.6 ?
    C12 C13 C14 . . 118.5(3) ?
    C12 C13 H13 . . 120.8 ?
    C14 C13 H13 . . 120.8 ?
    C15 C14 C13 . . 119.9(3) ?
    C15 C14 H14 . . 120.1 ?
    C13 C14 H14 . . 120.1 ?
    C14 C15 C16 . . 118.8(2) ?
    C14 C15 H15 . . 120.6 ?
    C16 C15 H15 . . 120.6 ?
    N11 C16 N17 . . 119.5(2) ?
    N11 C16 C15 . . 121.6(2) ?
    N17 C16 C15 . . 118.9(2) ?
    N19 C18 N17 . . 120.2(2) ?
    N19 C18 C113 . . 121.5(2) ?
    N17 C18 C113 . . 118.4(2) ?
    N21 C22 C23 . . 122.6(2) ?
    N21 C22 H22 . . 118.7 ?
    C23 C22 H22 . . 118.7 ?
    C22 C23 C24 . . 118.6(3) ?
    C22 C23 H23 . . 120.7 ?
    C24 C23 H23 . . 120.7 ?
    C25 C24 C23 . . 119.3(3) ?
    C25 C24 H24 . . 120.4 ?
    C23 C24 H24 . . 120.4 ?
    C24 C25 C26 . . 119.8(3) ?
    C24 C25 H25 . . 120.1 ?
    C26 C25 H25 . . 120.1 ?
    N21 C26 N27 . . 119.2(2) ?
    N21 C26 C25 . . 120.7(3) ?
    N27 C26 C25 . . 120.1(2) ?
    N29 C28 N27 . . 119.6(2) ?
    N29 C28 C213 . . 121.7(2) ?
    N27 C28 C213 . . 118.7(2) ?
    C111 C110 N19 . . 122.7(2) ?
    C111 C110 H110 . . 118.6 ?
    N19 C110 H110 . . 118.6 ?
    C110 C111 C112 . . 118.7(3) ?
    C110 C111 H111 . . 120.6 ?
    C112 C111 H111 . . 120.6 ?
    C113 C112 C111 . . 119.5(3) ?
    C113 C112 H112 . . 120.2 ?
    C111 C112 H112 . . 120.2 ?
    C112 C113 C18 . . 119.5(2) ?
    C112 C113 H113 . . 120.2 ?
    C18 C113 H113 . . 120.2 ?
    C211 C210 N29 . . 122.6(2) ?
    C211 C210 H210 . . 118.7 ?
    N29 C210 H210 . . 118.7 ?
    C210 C211 C212 . . 118.7(3) ?
    C210 C211 H211 . . 120.6 ?
    C212 C211 H211 . . 120.6 ?
    C213 C212 C211 . . 119.6(3) ?
    C213 C212 H212 . . 120.2 ?
    C211 C212 H212 . . 120.2 ?
    C212 C213 C28 . . 119.0(2) ?
    C212 C213 H213 . . 120.5 ?
    C28 C213 H213 . . 120.5 ?
    O6 N1 O5 . . 119.6(3) ?
    O6 N1 O4 . . 120.7(3) ?
    O5 N1 O4 . . 119.7(3) ?
