# Supplementary material for: [Bis(2-pyrid­yl)amine-N,N′](nitrato-O,O′)cobalt(II) nitrate. Corrigendum
Source: Acta Crystallogr Sect E Struct Rep Online. 2011 Feb 12;67(Pt 3):e15. doi: 10.1107/S1600536810050798 (PMC3052119; doi:10.1107/S1600536810050798)
Supplement: Supplementary file 2 [file e-67-00e15-Isup2.hkl]

#
# h,k,l, Fc-squared, Fo-squared, sigma(Fo-squared) and status flag
#
data_I
_shelx_title ' I in space group P 21/n'
_shelx_refln_list_code          4
_shelx_F_calc_maximum      246.93
_exptl_crystal_F_000      1072.00
_reflns_d_resolution_high  0.8158
 
loop_
 _symmetry_equiv_pos_as_xyz
 'x, y, z'
 '-x+1/2, y+1/2, -z+1/2'
 '-x, -y, -z'
 'x-1/2, -y-1/2, z-1/2'
 
_cell_length_a    17.1910
_cell_length_b     7.3080
_cell_length_c    17.8430
_cell_angle_alpha  90.000
_cell_angle_beta  104.940
_cell_angle_gamma  90.000
 
_shelx_F_squared_multiplier     1.000
 
loop_
 _refln_index_h
 _refln_index_k
 _refln_index_l
 _refln_F_squared_calc
 _refln_F_squared_meas
 _refln_F_squared_sigma
 _refln_observed_status
   2   0   0    18314.41    13682.55    440.39 o
   4   0   0     2322.27     2310.72     79.81 o
   6   0   0      228.57      272.57     48.14 o
   8   0   0     3759.90     3880.97    178.19 o
  10   0   0      584.09      772.08     45.13 o
  12   0   0     5607.23     5353.16     74.59 o
  14   0   0      968.19     1073.76     55.83 o
  16   0   0       46.28       30.36     58.90 o
  18   0   0       27.29      -59.75     59.75 o
  20   0   0      267.11      181.87     66.52 o
   1   1   0      607.58      484.78     65.52 o
   2   1   0     2041.15     1620.93     65.31 o
   3   1   0     9210.88     8321.73    121.87 o
   4   1   0       18.77       56.10     35.16 o
   5   1   0    13298.11    13040.71    200.65 o
   6   1   0     1121.38     1172.49     42.14 o
   7   1   0    11086.92    10535.79    252.65 o
   8   1   0      804.65      915.83     37.13 o
   9   1   0     1208.03     1068.41     38.19 o
  10   1   0     1044.93     1186.49     35.96 o
  11   1   0        7.47       11.29     27.75 o
  12   1   0      291.44      259.85     31.97 o
  13   1   0      115.97       63.38     29.58 o
  14   1   0      534.10      515.94     38.63 o
  15   1   0      871.19      878.08     40.50 o
  16   1   0       39.85       37.59     37.27 o
  17   1   0     1677.11     1616.03     44.60 o
  18   1   0       41.73       41.37     51.35 o
  19   1   0      935.42      862.65     58.57 o
  20   1   0        0.49       31.62     44.99 o
   1   2   0     5085.04     4815.95    138.00 o
   2   2   0    13007.28    12605.28    139.52 o
   3   2   0      750.39      733.38     45.64 o
   4   2   0      101.82      100.46     35.58 o
   5   2   0     3557.90     3546.80     55.65 o
   6   2   0     1227.26     1293.53     39.90 o
   7   2   0     3385.34     3685.73     71.83 o
   8   2   0      459.69      549.57     31.94 o
   9   2   0     1142.03     1289.64     42.99 o
  10   2   0     6959.29     7163.00    100.34 o
  11   2   0      472.75      476.57     30.72 o
  12   2   0     3223.08     3319.63     44.84 o
  13   2   0        0.14       11.46     31.90 o
  14   2   0     1989.95     1927.41     40.93 o
  15   2   0      380.57      360.02     35.69 o
  16   2   0      404.04      419.53     39.33 o
  17   2   0      159.83      153.39     38.17 o
  18   2   0        0.02       -8.51     45.19 o
  19   2   0      172.64      103.53     47.29 o
   1   3   0      500.52      568.27    117.04 o
   2   3   0      219.32      272.27     53.18 o
   3   3   0      251.72      221.05     40.72 o
   4   3   0       49.57       82.40     34.03 o
   5   3   0     5695.23     5496.11     68.62 o
   6   3   0     3199.97     3389.52     55.22 o
   7   3   0     2171.35     2000.88     41.78 o
   8   3   0      493.82      497.71     35.47 o
   9   3   0     1261.19     1198.39     35.22 o
  10   3   0       15.15       22.38     29.20 o
  11   3   0       49.17       40.36     27.31 o
  12   3   0       28.29       19.27     28.23 o
  13   3   0       97.30       56.51     36.20 o
  14   3   0      145.86      151.95     35.78 o
  15   3   0      346.84      348.02     39.42 o
  16   3   0      291.52      266.61     41.75 o
  17   3   0      526.54      516.77     49.92 o
  18   3   0        1.55       37.54     45.75 o
  19   3   0      417.86      339.59     51.97 o
   1   4   0      187.07      224.18    110.25 o
   2   4   0      212.41      169.11     90.92 o
   3   4   0     1266.75     1215.13     86.16 o
   4   4   0     2874.13     2909.43     64.36 o
   5   4   0      306.20      297.96     37.73 o
   6   4   0      467.82      450.32     37.81 o
   7   4   0       44.47       46.75     32.34 o
   8   4   0     1481.84     1432.95     41.43 o
   9   4   0      409.32      427.56     34.12 o
  10   4   0     1386.86     1367.10     37.69 o
  11   4   0      544.05      554.20     39.99 o
  12   4   0      731.26      770.35     42.90 o
  13   4   0       82.25       61.61     35.63 o
  14   4   0     1043.13     1084.15     41.32 o
  15   4   0        0.16       -4.51     35.88 o
  16   4   0      458.31      437.71     42.35 o
  17   4   0       22.61       30.96     48.07 o
  18   4   0        4.25        9.04     51.75 o
   2   5   0      759.49      749.11    115.55 o
   3   5   0     1633.20     1546.49    118.54 o
   4   5   0       10.06        3.55     85.43 o
   5   5   0      492.54      447.65     64.54 o
   6   5   0      426.70      422.39     41.94 o
   7   5   0     2301.13     2373.28     54.03 o
   8   5   0      550.72      574.86     36.75 o
   9   5   0     1795.63     1866.79     47.93 o
  10   5   0       44.70       17.64     37.83 o
  11   5   0     1207.43     1191.30     48.21 o
  12   5   0       28.46       34.38     36.32 o
  13   5   0      311.74      306.45     42.64 o
  14   5   0      264.95      233.15     45.59 o
  15   5   0      890.35      827.78     52.21 o
  16   5   0       55.34       34.16     52.15 o
   3   6   0      668.72      627.14    116.86 o
   4   6   0      633.59      757.78    118.24 o
   5   6   0      244.89      235.40     96.29 o
   6   6   0        0.15       -6.93    103.45 o
   7   6   0      162.92      198.30     71.95 o
   8   6   0      714.41      684.14     66.25 o
   9   6   0       36.42       25.13     40.14 o
  10   6   0      612.28      610.66     42.44 o
  11   6   0      215.06      202.93     43.02 o
  12   6   0     1143.75     1211.28     59.88 o
  13   6   0       12.48      -15.98     54.64 o
  14   6   0      375.42      429.88     56.98 o
  15   6   0       20.16       82.29     55.79 o
   4   7   0      132.60      134.07    139.12 o
   5   7   0      611.70      651.58    121.66 o
   6   7   0       76.77       69.03    110.38 o
   7   7   0      189.60      183.65    102.14 o
   8   7   0      241.45      276.12    102.27 o
   9   7   0      328.46      369.28    112.49 o
  10   7   0        4.56        4.53     76.83 o
  11   7   0       39.30       54.52     88.06 o
  12   7   0       16.60       35.47     82.88 o
   6   8   0        5.13       10.67    156.39 o
   7   8   0      113.84       85.31    141.12 o
   8   8   0      621.27      616.03    126.27 o
 -19   0   1     1077.30     1053.75     62.79 o
 -17   0   1     3248.10     3141.04    104.35 o
 -15   0   1        5.79       21.51     51.18 o
 -13   0   1      421.77      436.26     45.67 o
 -11   0   1        7.71       11.75     42.63 o
  -9   0   1       10.38       -3.53     43.52 o
  -7   0   1     4885.28     5017.10     79.39 o
  -5   0   1     8625.75     8099.28    109.95 o
  -3   0   1    10007.78     9067.52    145.35 o
   3   0   1     2893.20     2647.26     87.65 o
   5   0   1    14895.71    15144.54    139.12 o
   7   0   1     2655.77     2820.06     69.98 o
   9   0   1     4362.89     4351.47    232.53 o
  11   0   1      899.32      916.88     49.29 o
  13   0   1      453.21      438.24     42.86 o
  15   0   1      132.74      168.79     52.55 o
  17   0   1      816.81      853.72     54.48 o
  19   0   1      947.16     1043.67     63.51 o
 -20   1   1      217.11      152.59     46.33 o
 -19   1   1      513.61      487.65     45.98 o
 -18   1   1        9.31        4.25     36.15 o
 -17   1   1       22.41       20.65     34.01 o
 -16   1   1       58.67       88.60     32.21 o
 -15   1   1      169.03      164.79     35.79 o
 -14   1   1      655.93      614.84     34.33 o
 -13   1   1      822.52      828.04     34.64 o
 -12   1   1     3731.52     3616.68     42.32 o
 -11   1   1       40.96       39.77     29.71 o
 -10   1   1     4551.54     4282.40     95.17 o
  -9   1   1     1757.14     2078.34     46.38 o
  -8   1   1     1091.54      985.96     36.69 o
  -7   1   1    20258.89    21682.46    474.23 o
  -6   1   1       36.36       50.61     31.32 o
  -5   1   1    11161.52    10903.45     86.03 o
  -4   1   1     1050.13     1002.50     46.32 o
  -3   1   1    14645.50    12991.39    118.68 o
  -2   1   1     3570.76     3064.66     83.63 o
  -1   1   1        0.67       30.73     78.58 o
   0   1   1    36872.43    28711.97    379.86 o
   1   1   1      886.50      894.68     61.30 o
   2   1   1    25886.93    23904.57    168.60 o
   3   1   1    23083.22    22806.26    142.70 o
   4   1   1      985.13      992.71     44.64 o
   5   1   1     2537.19     2718.85     52.66 o
   6   1   1     1946.18     2110.44     44.07 o
   7   1   1     2201.84     2426.44     43.56 o
   8   1   1      296.35      257.38     30.39 o
   9   1   1      753.82      796.12     30.95 o
  10   1   1     2356.22     2306.02     56.68 o
  11   1   1       74.41       63.99     28.13 o
  12   1   1     2431.62     2365.01     41.08 o
  13   1   1      272.65      255.38     29.85 o
  14   1   1      606.81      610.29     33.86 o
  15   1   1        7.94        2.08     33.89 o
  16   1   1      182.69      138.79     36.44 o
  17   1   1      187.91      161.63     39.22 o
  18   1   1       71.76       60.91     47.73 o
  19   1   1       50.78       33.73     45.14 o
 -20   2   1       21.15       23.28     49.71 o
 -19   2   1     1256.69     1261.86     52.24 o
 -18   2   1      378.38      386.45     46.29 o
 -17   2   1     1485.20     1450.61     43.35 o
 -16   2   1        7.70      -22.53     33.07 o
 -15   2   1     2180.26     2227.38     43.37 o
 -14   2   1      794.89      754.06     44.18 o
 -13   2   1      805.57      844.59     33.53 o
 -12   2   1       53.62       60.48     30.76 o
 -11   2   1        5.19      -14.51     27.90 o
 -10   2   1      724.85      792.69     34.12 o
  -9   2   1      832.45      909.87     34.72 o
  -8   2   1     1948.21     2050.60     40.29 o
  -7   2   1     4246.57     3954.42     53.16 o
  -6   2   1        8.00       21.93     31.10 o
  -5   2   1     7476.51     7148.38     80.33 o
  -4   2   1      331.47      304.30     40.04 o
  -3   2   1      533.53      525.78     48.22 o
  -2   2   1      422.97      373.35     60.46 o
  -1   2   1     1587.25     1537.57    100.74 o
   0   2   1     4268.51     3889.66    147.27 o
   1   2   1     5547.64     5517.75    109.06 o
   2   2   1     2537.68     2500.99     69.15 o
   3   2   1     2127.81     2189.96     58.94 o
   4   2   1       13.78       24.37     38.15 o
   5   2   1     8266.12     8705.22     77.48 o
   6   2   1      289.47      273.74     37.21 o
   7   2   1     7841.58     7578.41    158.51 o
   8   2   1       37.98       51.86     31.17 o
   9   2   1       98.26       67.94     29.13 o
  10   2   1      296.58      319.52     31.40 o
  11   2   1      101.26       77.04     30.66 o
  12   2   1      179.28      172.95     29.86 o
  13   2   1        1.27       22.15     33.19 o
  14   2   1      311.23      306.35     35.43 o
  15   2   1      424.08      407.47     39.56 o
  16   2   1      462.03      412.95     38.13 o
  17   2   1     2318.02     2385.43     45.70 o
  18   2   1       15.94       57.89     45.81 o
  19   2   1      922.16      866.20     53.03 o
 -19   3   1       66.81       80.02     44.00 o
 -18   3   1       69.22       44.16     42.27 o
 -17   3   1        0.96       17.00     43.04 o
 -16   3   1       65.15       63.83     36.67 o
 -15   3   1       50.20       69.83     37.85 o
 -14   3   1      677.03      655.81     36.09 o
 -13   3   1       26.08       34.79     38.73 o
 -12   3   1     2220.33     2177.48     40.23 o
 -11   3   1        0.01       -4.20     29.21 o
 -10   3   1     4108.61     4163.56     48.82 o
  -9   3   1       15.69       -0.77     30.81 o
  -8   3   1     1418.69     1286.27     40.11 o
  -7   3   1      999.78      989.88     39.44 o
  -6   3   1      276.18      273.83     35.13 o
  -5   3   1     2974.44     2912.98     55.01 o
  -4   3   1     1119.61     1183.64     49.87 o
  -3   3   1       53.29       75.35     45.15 o
  -2   3   1     6735.92     6086.62    123.77 o
  -1   3   1     1896.79     1941.97     91.52 o
   0   3   1      865.70     1012.99     99.34 o
   1   3   1      795.09      776.23     61.39 o
   2   3   1       31.44       25.42     40.57 o
   3   3   1     6534.40     6911.12     98.64 o
   4   3   1     7379.07     7512.82     97.99 o
   5   3   1      277.38      279.78     36.16 o
   6   3   1      232.21      251.17     33.02 o
   7   3   1       14.88       23.44     29.32 o
   8   3   1      818.61      770.72     34.38 o
   9   3   1      116.89       90.79     31.24 o
  10   3   1     3688.05     3557.97     45.78 o
  11   3   1      357.54      340.95     32.55 o
  12   3   1     2879.48     2918.92     59.27 o
  13   3   1        1.79       21.97     33.48 o
  14   3   1     1992.61     1906.30     43.73 o
  15   3   1        4.96       31.14     36.18 o
  16   3   1      571.06      525.09     41.64 o
  17   3   1        5.98      -22.64     45.50 o
  18   3   1        5.27      -20.66     46.27 o
 -18   4   1      111.80       51.75     48.04 o
 -17   4   1      129.34      179.29     42.78 o
 -16   4   1      105.47      141.55     47.43 o
 -15   4   1      909.60      926.45     38.53 o
 -14   4   1      151.24      154.85     36.84 o
 -13   4   1      344.99      345.66     35.95 o
 -12   4   1      301.14      294.53     40.93 o
 -11   4   1        2.58        7.86     36.70 o
 -10   4   1     1795.08     1901.09     41.99 o
  -9   4   1     2736.87     2717.43     45.14 o
  -8   4   1      320.19      321.37     31.96 o
  -7   4   1     5788.32     5941.63     65.51 o
  -6   4   1      380.57      382.60     35.57 o
  -5   4   1     3859.36     3743.74     65.84 o
  -4   4   1      754.75      737.96     71.61 o
  -3   4   1     6635.56     6841.08    169.11 o
  -2   4   1     1348.19     1373.75    109.88 o
  -1   4   1      584.77      628.14    116.93 o
   0   4   1       21.08       19.27    121.10 o
   1   4   1     1517.66     1567.69    152.59 o
   2   4   1      545.70      641.37     56.38 o
   3   4   1     2719.23     2796.97     67.66 o
   4   4   1       25.87       23.33     37.19 o
   5   4   1     4762.94     4584.37     75.73 o
   6   4   1      758.89      727.00     38.13 o
   7   4   1     2428.69     2444.11     48.96 o
   8   4   1       14.45        0.81     30.94 o
   9   4   1      689.07      690.95     34.94 o
  10   4   1      431.25      435.38     33.17 o
  11   4   1      105.99       73.43     37.24 o
  12   4   1       32.91      -23.25     39.36 o
  13   4   1      130.14      147.09     38.21 o
  14   4   1        3.03       -3.33     38.46 o
  15   4   1      739.07      749.46     44.57 o
  16   4   1      227.54      199.06     46.93 o
  17   4   1      120.00      129.30     48.99 o
 -17   5   1       12.23       35.03     45.45 o
 -16   5   1      289.30      274.40     44.20 o
 -15   5   1      163.02      162.79     48.51 o
 -14   5   1     1093.37     1045.11     45.85 o
 -13   5   1       46.92       91.75     38.54 o
 -12   5   1      583.91      638.48     41.36 o
 -11   5   1      212.37      224.41     41.29 o
 -10   5   1      742.07      757.38     40.36 o
  -9   5   1      294.45      295.90     41.41 o
  -8   5   1     2418.40     2408.45     53.73 o
  -7   5   1      102.85      153.14     56.24 o
  -6   5   1       32.81       28.63     54.29 o
  -5   5   1        1.71       -4.21     69.87 o
  -4   5   1     1328.91     1216.36     92.79 o
  -3   5   1      416.01      362.12     81.00 o
  -2   5   1      815.48      931.44    123.10 o
  -1   5   1      123.88      116.30    148.10 o
   2   5   1     1638.10     1628.42    137.63 o
   3   5   1      519.16      481.78     88.05 o
   4   5   1       63.71       58.76     42.26 o
   5   5   1       12.91       20.84     38.82 o
   6   5   1      234.98      217.22     38.07 o
   7   5   1     1187.61     1150.67     44.96 o
   8   5   1      614.55      645.14     41.75 o
   9   5   1        2.34       -9.24     42.63 o
  10   5   1      309.04      318.17     39.50 o
  11   5   1       52.64       81.73     36.38 o
  12   5   1     1002.16     1020.09     47.56 o
  13   5   1       54.70       51.21     38.96 o
  14   5   1      775.20      848.16     50.64 o
  15   5   1        0.94      -13.24     51.22 o
  16   5   1      155.63      159.35     47.70 o
 -15   6   1       89.96       85.97     47.96 o
 -14   6   1       12.85       25.17     49.44 o
 -13   6   1      225.39      169.95     70.44 o
 -12   6   1       63.04       29.11     67.88 o
 -11   6   1      535.22      500.36     61.36 o
 -10   6   1      572.13      527.79     60.92 o
  -9   6   1      694.15      723.56     69.88 o
  -8   6   1      143.15      172.44     69.94 o
  -7   6   1      242.29      276.85     78.99 o
  -6   6   1      136.16      110.81     86.93 o
  -5   6   1      996.09     1011.33    102.33 o
  -4   6   1       46.53       53.07     94.47 o
  -3   6   1      298.82      314.66     98.78 o
   3   6   1      463.42      446.30    131.70 o
   4   6   1      190.35      159.95     96.97 o
   5   6   1       35.52       23.07    102.21 o
   6   6   1      618.63      630.92     80.66 o
   7   6   1      747.23      781.80     52.58 o
   8   6   1      228.83      276.30     48.79 o
   9   6   1     3991.11     4016.92     64.89 o
  10   6   1      104.58      106.23     47.47 o
  11   6   1      354.34      356.10     46.29 o
  12   6   1       84.25       67.31     48.90 o
  13   6   1      285.74      285.43     49.65 o
  14   6   1        1.76        3.72     52.22 o
 -12   7   1      481.08      445.21     91.13 o
 -11   7   1        6.34       23.80     90.01 o
 -10   7   1      283.13      330.28     95.30 o
  -9   7   1       26.50       13.65    108.88 o
  -8   7   1        6.24       23.13     89.85 o
  -7   7   1      109.41      121.54     98.65 o
  -6   7   1      227.38      252.37    113.11 o
  -5   7   1      209.21      158.51    110.50 o
  -4   7   1        6.05       10.29    135.63 o
   4   7   1      262.08      245.63    146.72 o
   5   7   1      128.19      117.04    119.17 o
   6   7   1      146.29      105.82    100.03 o
   7   7   1       78.87       70.03     90.73 o
   8   7   1       91.99       99.15     90.92 o
   9   7   1        6.10      -16.76     90.71 o
  10   7   1      491.52      540.18     92.55 o
  11   7   1      272.57      266.06     76.79 o
  12   7   1      408.85      443.41     86.12 o
  -9   8   1       93.81      108.69    128.27 o
  -8   8   1      106.53      109.19    127.71 o
  -7   8   1      400.82      411.87    145.60 o
  -6   8   1       36.51      -10.92    157.58 o
   6   8   1       15.99       15.78    167.00 o
   7   8   1      467.06      514.52    157.33 o
   8   8   1       59.19       18.71    118.29 o
 -20   0   2       58.41       19.39     69.91 o
 -18   0   2      362.34      325.55     52.65 o
 -16   0   2       81.96       77.94     51.71 o
 -14   0   2     3497.40     3578.97     60.83 o
 -12   0   2     6468.69     6362.15    304.74 o
 -10   0   2       13.56        8.16     39.30 o
  -8   0   2       47.35       69.49     41.38 o
  -6   0   2      967.76      969.69     55.82 o
  -4   0   2     1096.59     1058.14     72.43 o
  -2   0   2     5126.77     4011.30    120.87 o
   2   0   2    24536.85    22657.81    204.52 o
   4   0   2      104.22       96.92     63.14 o
   6   0   2      336.55      346.58     53.66 o
   8   0   2       39.34       21.17     39.74 o
  10   0   2     2109.56     2119.20     71.56 o
  12   0   2     2283.08     2248.68     54.43 o
  14   0   2       26.14       19.91     52.20 o
  16   0   2       22.35      128.04     66.20 o
  18   0   2       86.50       71.02     61.88 o
 -20   1   2      235.52      171.34     44.07 o
 -19   1   2      852.46      890.51     56.67 o
 -18   1   2      185.88      188.43     37.29 o
 -17   1   2     2211.59     2243.70     43.26 o
 -16   1   2       55.88       74.27     35.64 o
 -15   1   2      677.32      605.07     38.21 o
 -14   1   2      326.84      291.50     29.32 o
 -13   1   2       58.45       64.20     27.73 o
 -12   1   2       61.22       89.59     31.48 o
 -11   1   2        0.95       23.39     28.76 o
 -10   1   2     2306.71     2419.97     39.96 o
  -9   1   2       97.53       41.20     27.32 o
  -8   1   2     1163.57     1366.76     38.57 o
  -7   1   2     2191.88     1936.98     42.11 o
  -6   1   2       31.18       54.46     34.50 o
  -5   1   2    11534.14    11092.98     89.01 o
  -4   1   2      627.89      558.59     43.09 o
  -3   1   2     1480.30     1349.03     55.52 o
  -2   1   2     1938.05     1662.17     65.66 o
  -1   1   2     3550.25     2946.89     82.19 o
   0   1   2       32.54       29.21     46.74 o
   1   1   2       94.21       78.92     46.12 o
   2   1   2     6871.30     6627.12     89.85 o
   3   1   2      362.32      313.48     40.39 o
   4   1   2     4527.78     4463.56     62.05 o
   5   1   2      940.02      836.40     36.06 o
   6   1   2      116.07      162.11     33.37 o
   7   1   2     6641.76     6586.94     59.29 o
   8   1   2      136.72      179.74     29.68 o
   9   1   2     4252.59     4184.68     67.11 o
  10   1   2      171.58      200.10     27.75 o
  11   1   2     2524.09     2498.40     45.71 o
  12   1   2     1332.14     1332.41     35.10 o
  13   1   2       39.08       16.51     28.99 o
  14   1   2      370.73      411.11     40.34 o
  15   1   2     1202.92     1220.08     39.02 o
  16   1   2       36.12       14.74     31.96 o
  17   1   2      878.28      855.55     39.56 o
  18   1   2       13.68      -18.51     43.41 o
  19   1   2      410.48      403.25     46.26 o
 -20   2   2      655.87      599.05     50.47 o
 -19   2   2      183.91      138.57     49.42 o
 -18   2   2      107.10       73.29     45.68 o
 -17   2   2       44.61       64.92     33.54 o
 -16   2   2        5.01      -32.74     35.68 o
 -15   2   2       17.99       14.32     32.98 o
 -14   2   2     1070.15     1064.54     41.49 o
 -13   2   2      208.88      194.81     28.18 o
 -12   2   2     2014.81     2016.61     37.88 o
 -11   2   2       75.87       61.65     28.42 o
 -10   2   2     4377.60     4439.67     49.91 o
  -9   2   2      148.53      163.85     31.58 o
  -8   2   2      978.21      886.02     33.32 o
  -7   2   2      727.92      791.22     36.93 o
  -6   2   2       49.28       66.62     32.44 o
  -5   2   2        3.04        8.12     31.65 o
  -4   2   2     2811.56     2825.04     57.79 o
  -3   2   2    13048.74    12619.77    243.52 o
  -2   2   2     4910.93     4680.90     90.33 o
  -1   2   2    21898.59    21264.29    460.83 o
   0   2   2     1337.21     1337.91     65.19 o
   1   2   2     4893.74     4802.00     85.47 o
   2   2   2     4187.91     4092.75     70.87 o
   3   2   2      309.20      358.05     38.87 o
   4   2   2     9854.36    10135.39     84.84 o
   5   2   2       75.91      119.80     37.08 o
   6   2   2     1771.90     1958.49     55.29 o
   7   2   2     2825.47     3031.36     47.32 o
   8   2   2      117.75      100.82     32.64 o
   9   2   2      234.45      255.28     27.77 o
  10   2   2     2723.03     2810.86     48.19 o
  11   2   2      222.25      171.40     31.68 o
  12   2   2     2509.67     2488.89     38.76 o
  13   2   2      350.37      368.59     35.00 o
  14   2   2     1867.52     1851.54     39.15 o
  15   2   2      561.24      482.27     39.91 o
  16   2   2      912.23      877.28     41.77 o
  17   2   2      383.62      389.17     44.41 o
  18   2   2       92.60       64.70     48.06 o
  19   2   2       15.94       36.50     44.69 o
 -19   3   2     1003.76     1026.15     47.83 o
 -18   3   2       14.80        6.59     45.83 o
 -17   3   2      673.80      737.43     49.30 o
 -16   3   2      357.88      375.91     36.52 o
 -15   3   2     1056.24     1073.40     40.33 o
 -14   3   2      365.85      382.06     36.93 o
 -13   3   2      749.89      800.31     40.26 o
 -12   3   2       52.83       41.08     30.41 o
 -11   3   2      718.64      680.67     34.53 o
 -10   3   2      174.75      183.32     35.34 o
  -9   3   2        6.92       34.36     30.41 o
  -8   3   2      178.06      164.05     32.00 o
  -7   3   2     5727.76     5749.73     63.53 o
  -6   3   2      187.65      248.17     35.48 o
  -5   3   2     5349.16     4951.63     73.30 o
  -4   3   2      414.65      473.05     48.47 o
  -3   3   2     7427.37     7239.17    104.06 o
  -2   3   2        1.36        7.71     48.81 o
  -1   3   2      262.29      310.45     58.80 o
   0   3   2     6314.27     6516.41    111.68 o
   1   3   2      149.74      158.27     42.34 o
   2   3   2     1126.25     1187.34     52.33 o
   3   3   2      418.03      361.01     39.39 o
   4   3   2      193.75      235.40     38.02 o
   5   3   2    11698.40    11937.35     89.41 o
   6   3   2      200.59      170.91     35.99 o
   7   3   2     6459.38     6318.84     99.15 o
   8   3   2      790.07      804.54     38.99 o
   9   3   2     2745.85     2591.23     46.91 o
  10   3   2      121.96      143.80     33.14 o
  11   3   2      333.12      344.93     31.07 o
  12   3   2      571.40      594.87     39.97 o
  13   3   2        7.03        7.70     32.49 o
  14   3   2        2.00       45.04     39.63 o
  15   3   2        3.20       35.86     40.06 o
  16   3   2       24.98       65.27     35.89 o
  17   3   2      304.05      292.42     51.27 o
  18   3   2        1.00      -31.53     46.46 o
 -18   4   2       22.78       17.02     49.85 o
 -17   4   2       35.82       52.71     44.10 o
 -16   4   2      369.02      317.72     50.43 o
 -15   4   2       19.32       65.11     40.68 o
 -14   4   2      143.27      142.18     37.11 o
 -13   4   2        5.50      -19.60     37.55 o
 -12   4   2     1816.93     1905.95     47.54 o
 -11   4   2      201.77      182.20     34.05 o
 -10   4   2     2706.47     2771.64     45.74 o
  -9   4   2       55.54       40.05     35.60 o
  -8   4   2     2720.20     2783.65     48.62 o
  -7   4   2     1108.23     1150.49     60.94 o
  -6   4   2     1986.11     1987.30     74.03 o
  -5   4   2      404.91      387.00     47.41 o
  -4   4   2     5414.49     5352.75    238.07 o
  -3   4   2       44.42       45.31     56.48 o
  -2   4   2     1312.49     1197.66     74.67 o
  -1   4   2     1205.17     1143.00     79.35 o
   0   4   2     2267.63     1931.46    125.34 o
   1   4   2       36.91       23.68     44.32 o
   2   4   2     2564.57     2574.27     68.14 o
   3   4   2     1639.39     1675.67     52.72 o
   4   4   2       28.17       24.25     37.67 o
   5   4   2       29.45       23.61     35.40 o
   6   4   2      358.70      316.22     36.83 o
   7   4   2        0.09      -14.47     32.40 o
   8   4   2     1006.27     1077.50     36.45 o
   9   4   2        4.13       -6.29     32.09 o
  10   4   2      406.13      448.98     32.00 o
  11   4   2        2.31       14.58     33.37 o
  12   4   2      748.29      771.54     37.80 o
  13   4   2      402.78      374.06     41.19 o
  14   4   2     2671.65     2504.49     46.54 o
  15   4   2       90.36      109.52     46.26 o
  16   4   2      390.91      399.85     43.86 o
  17   4   2      100.82       80.14     48.74 o
 -17   5   2      211.05      234.99     48.48 o
 -16   5   2       91.08       55.94     49.85 o
 -15   5   2      800.77      884.05     53.93 o
 -14   5   2      331.53      300.06     45.92 o
 -13   5   2      542.11      502.95     41.80 o
 -12   5   2      378.94      397.96     40.44 o
 -11   5   2      641.74      618.32     46.65 o
 -10   5   2       25.59       27.10     60.11 o
  -9   5   2     6258.54     6406.21     98.52 o
  -8   5   2     2283.62     2267.73     68.02 o
  -7   5   2     4114.63     4096.48     88.33 o
  -6   5   2      198.90      221.61     60.71 o
  -5   5   2     3762.19     3796.38    120.23 o
  -4   5   2       37.91       52.94     78.26 o
  -3   5   2     2794.91     2622.86    119.36 o
  -2   5   2      113.52      144.92     90.54 o
  -1   5   2     1901.68     2011.50    148.47 o
   0   5   2     1845.10     1919.35    126.25 o
   1   5   2      854.03      882.33    123.09 o
   2   5   2      144.25      160.77     64.63 o
   3   5   2     1758.73     1817.73     63.46 o
   4   5   2       57.41       69.61     39.19 o
   5   5   2      260.55      252.51     37.95 o
   6   5   2      464.05      441.48     37.99 o
   7   5   2      234.74      229.50     38.21 o
   8   5   2      345.36      353.78     41.19 o
   9   5   2      186.26      188.09     39.95 o
  10   5   2       29.88       32.79     41.50 o
  11   5   2     1022.76     1111.80     41.96 o
  12   5   2       33.81       32.76     38.82 o
  13   5   2      101.86      145.31     39.50 o
  14   5   2       99.29       89.30     50.78 o
  15   5   2      724.48      708.31     51.27 o
  16   5   2        0.99       -8.03     41.61 o
 -15   6   2       46.76       73.77     70.23 o
 -14   6   2      767.42      692.84     82.94 o
 -13   6   2       11.19       65.69     78.74 o
 -12   6   2      585.52      644.54     72.63 o
 -11   6   2        0.07       13.07     57.10 o
 -10   6   2      794.16      770.20     74.46 o
  -9   6   2        8.30       14.85     66.98 o
  -8   6   2     1677.72     1641.04     87.83 o
  -7   6   2        4.61       12.34     84.06 o
  -6   6   2      134.40      143.80     86.80 o
  -5   6   2        0.37       -2.93     94.03 o
  -4   6   2      395.91      449.73    111.37 o
  -3   6   2       25.48       10.29     91.67 o
  -2   6   2     1823.67     1920.02    166.56 o
   3   6   2      252.13      283.55    110.68 o
   4   6   2      544.45      513.52    102.08 o
   5   6   2       99.47       83.38     53.45 o
   6   6   2      453.55      440.55     50.98 o
   7   6   2       10.71        6.84     46.54 o
   8   6   2       50.36       32.93     45.10 o
   9   6   2      103.35       96.88     45.53 o
  10   6   2      676.12      661.68     48.34 o
  11   6   2       13.61       22.78     46.76 o
  12   6   2     1444.75     1538.08     60.41 o
  13   6   2       59.81       57.88     51.95 o
  14   6   2      277.06      292.45     54.48 o
 -12   7   2        6.19       19.66     87.63 o
 -11   7   2        3.27       -1.08     91.65 o
 -10   7   2       92.89      103.96    111.37 o
  -9   7   2        1.28      -10.85    108.88 o
  -8   7   2      393.46      338.61     96.34 o
  -7   7   2        7.54       24.13    108.69 o
  -6   7   2      447.42      408.13    115.43 o
  -5   7   2       77.83       96.40    106.57 o
  -4   7   2        0.33      -14.41    111.56 o
   4   7   2       45.63       54.25    140.19 o
   5   7   2     1031.51     1159.93    129.58 o
   6   7   2        2.96        9.04     95.85 o
   7   7   2     1059.11     1030.90    112.81 o
   8   7   2       29.77       21.38     91.72 o
   9   7   2     1038.58      999.91     69.89 o
  10   7   2        2.13        4.92     58.89 o
  11   7   2       47.00       50.13     58.33 o
  12   7   2      155.03      166.56    117.48 o
  -9   8   2        6.19       -4.18    142.37 o
  -8   8   2      158.31      172.17    128.02 o
  -7   8   2        0.04      -40.66    148.47 o
  -6   8   2        3.31        6.17    156.27 o
   6   8   2      321.79      344.22    166.81 o
   7   8   2      146.00      121.98    142.92 o
   8   8   2       56.11       53.94    141.67 o
 -19   0   3      483.77      541.90     60.06 o
 -17   0   3     1752.15     1730.77     58.87 o
 -15   0   3      890.83      878.35     53.42 o
 -13   0   3     1484.87     1397.01     50.28 o
 -11   0   3       77.95       42.77     43.17 o
  -9   0   3        8.44       14.02     40.12 o
  -7   0   3     2677.84     2546.29     63.98 o
  -5   0   3      151.15      141.85     51.54 o
  -3   0   3      289.70      307.65     56.36 o
  -1   0   3    13378.33    11888.53    337.49 o
   1   0   3      930.92      849.00     70.35 o
   3   0   3      641.43      690.86     69.12 o
   5   0   3      186.52      160.98     45.39 o
   7   0   3     1613.21     1554.85     70.96 o
   9   0   3      446.97      477.76     42.83 o
  11   0   3     1512.49     1552.93     57.39 o
  13   0   3      999.39     1035.34     83.75 o
  15   0   3     2480.23     2597.35     63.98 o
  17   0   3      522.56      454.19     49.86 o
  19   0   3      315.98      337.50     71.74 o
 -20   1   3      212.02      197.12     43.99 o
 -19   1   3      760.32      636.25     46.47 o
 -18   1   3       49.43       93.03     35.60 o
 -17   1   3       97.61      125.62     34.83 o
 -16   1   3       31.18       20.77     33.54 o
 -15   1   3      220.48      176.59     34.93 o
 -14   1   3      829.05      793.28     36.35 o
 -13   1   3      251.43      239.59     30.12 o
 -12   1   3     3980.11     4037.61     68.79 o
 -11   1   3      121.39      125.93     30.15 o
 -10   1   3     2247.34     2099.61     40.94 o
  -9   1   3     1588.38     1804.89     38.60 o
  -8   1   3     2746.80     2489.51     42.89 o
  -7   1   3        7.68       13.80     29.44 o
  -6   1   3     1257.60     1226.13     39.02 o
  -5   1   3     4366.15     4320.07     61.63 o
  -4   1   3      658.50      657.99     43.27 o
  -3   1   3    48427.42    46686.92    698.10 o
  -2   1   3     8051.26     7383.76     95.48 o
  -1   1   3        0.60       40.56     38.34 o
   0   1   3    22698.00    20738.16    196.18 o
   1   1   3    19219.87    18399.55    169.89 o
   2   1   3      882.51      828.53     51.37 o
   3   1   3      380.60      413.81     38.98 o
   4   1   3     1235.60     1153.71     43.06 o
   5   1   3      366.88      348.23     30.55 o
   6   1   3     1426.45     1397.02     40.57 o
   7   1   3       34.43       50.71     28.63 o
   8   1   3       36.75       29.07     28.66 o
   9   1   3        7.59       -1.09     24.40 o
  10   1   3     1257.43     1209.16     32.70 o
  11   1   3       82.53       90.74     28.47 o
  12   1   3     2487.56     2452.08     39.20 o
  13   1   3       20.42       -8.50     35.33 o
  14   1   3      181.48      190.09     35.92 o
  15   1   3       18.58       49.36     34.08 o
  16   1   3       76.42       99.48     35.00 o
  17   1   3      215.44      283.51     47.16 o
  18   1   3       66.43       92.17     42.21 o
  19   1   3       24.36       29.41     45.20 o
 -20   2   3       17.81      -15.82     45.55 o
 -19   2   3      612.26      648.95     44.93 o
 -18   2   3       96.34      128.80     44.91 o
 -17   2   3      991.27     1046.12     42.57 o
 -16   2   3      101.87       90.17     34.48 o
 -15   2   3     2190.44     2290.78     44.65 o
 -14   2   3      304.72      309.26     36.46 o
 -13   2   3     1058.67     1033.46     34.52 o
 -12   2   3      277.47      305.34     29.61 o
 -11   2   3      231.88      258.91     31.89 o
 -10   2   3       26.53       20.63     28.27 o
  -9   2   3     3199.11     3405.29     60.93 o
  -8   2   3     1654.14     1828.13     39.85 o
  -7   2   3     1323.77     1234.31     39.77 o
  -6   2   3      259.72      241.52     33.98 o
  -5   2   3     4148.91     3786.96     57.30 o
  -4   2   3      869.80      812.86     46.13 o
  -3   2   3     1943.26     1803.40     55.63 o
  -2   2   3     1443.98     1296.80     53.06 o
  -1   2   3     4057.14     4074.68     75.93 o
   0   2   3       20.23       19.41     42.22 o
   1   2   3     3562.29     3652.76     69.35 o
   2   2   3     1782.17     1803.21     50.98 o
   3   2   3    12594.94    13081.70     95.76 o
   4   2   3     1330.88     1465.74     44.23 o
   5   2   3    19222.50    20506.36    185.37 o
   6   2   3      166.19      154.86     30.21 o
   7   2   3     4108.73     4206.46     50.24 o
   8   2   3      270.80      272.80     25.69 o
   9   2   3     2392.74     2245.09     39.24 o
  10   2   3        1.88       32.46     30.69 o
  11   2   3      795.85      783.64     30.38 o
  12   2   3        1.49        2.90     29.10 o
  13   2   3       10.03       33.68     33.44 o
  14   2   3       14.80       33.28     32.44 o
  15   2   3       17.48       37.98     39.39 o
  16   2   3      211.39      206.28     37.91 o
  17   2   3      905.15      986.32     44.95 o
  18   2   3        0.10       43.68     45.99 o
 -19   3   3       18.76       59.21     47.19 o
 -18   3   3      227.10      270.51     44.78 o
 -17   3   3       59.81       81.01     36.11 o
 -16   3   3      243.53      262.71     35.44 o
 -15   3   3      132.63      145.49     38.10 o
 -14   3   3      525.37      557.25     39.97 o
 -13   3   3        7.61       30.20     33.21 o
 -12   3   3      888.61      940.17     38.11 o
 -11   3   3      519.53      546.19     31.67 o
 -10   3   3     5263.15     5299.03     64.23 o
  -9   3   3      173.39      125.82     33.21 o
  -8   3   3     2345.01     2289.02     44.54 o
  -7   3   3      849.66      964.82     46.82 o
  -6   3   3      213.63      163.60     41.78 o
  -5   3   3       64.65       72.49     36.88 o
  -4   3   3      131.71      128.40     35.65 o
  -3   3   3      564.34      550.50     44.95 o
  -2   3   3      846.25      719.01     49.24 o
  -1   3   3       35.51       11.44     40.33 o
   0   3   3       91.68       31.75     40.86 o
   1   3   3      252.78      289.36     41.16 o
   2   3   3    11045.20    11335.80     99.43 o
   3   3   3        1.78       46.17     36.34 o
   4   3   3     5673.90     5703.50     65.67 o
   5   3   3       12.14       26.05     31.98 o
   6   3   3      201.77      190.63     32.82 o
   7   3   3      121.72      151.93     32.79 o
   8   3   3     1316.29     1348.36     38.78 o
   9   3   3      520.58      547.86     34.03 o
  10   3   3     2457.92     2404.53     41.35 o
  11   3   3      113.79      101.49     32.53 o
  12   3   3      858.12      948.76     41.02 o
  13   3   3      407.20      380.50     34.60 o
  14   3   3     3476.82     3363.06     47.39 o
  15   3   3      128.32      114.55     37.30 o
  16   3   3     1513.30     1465.65     50.04 o
  17   3   3       61.13       49.44     46.35 o
  18   3   3      116.62       98.05     47.29 o
 -18   4   3      276.71      226.50     48.26 o
 -17   4   3      811.46      852.31     51.14 o
 -16   4   3      158.86      184.35     39.78 o
 -15   4   3      877.00      965.16     41.11 o
 -14   4   3      427.52      416.33     36.55 o
 -13   4   3      157.70      156.97     40.15 o
 -12   4   3       55.28       99.77     37.50 o
 -11   4   3        3.90        3.01     30.16 o
 -10   4   3      722.27      718.80     34.52 o
  -9   4   3     1359.54     1314.10     55.44 o
  -8   4   3     1132.40     1137.98     44.48 o
  -7   4   3     6232.06     6133.76    157.66 o
  -6   4   3      176.95      200.28     43.78 o
  -5   4   3     3466.79     3508.04     69.82 o
  -4   4   3     1001.91     1083.96     55.69 o
  -3   4   3     9317.92     9379.57    167.63 o
  -2   4   3      274.74      301.16     59.65 o
  -1   4   3     1578.48     1418.01     74.98 o
   0   4   3     1322.10     1359.18     60.29 o
   1   4   3      394.86      442.04     44.33 o
   2   4   3     1186.93     1201.75     50.65 o
   3   4   3      151.29      155.67     39.13 o
   4   4   3      426.66      422.00     39.81 o
   5   4   3     2141.04     2163.70     47.26 o
   6   4   3      324.89      341.16     36.65 o
   7   4   3     2767.67     2851.40     46.63 o
   8   4   3        4.64      -16.78     33.99 o
   9   4   3      616.90      583.80     32.28 o
  10   4   3       77.15       56.39     35.83 o
  11   4   3      187.77      171.17     37.75 o
  12   4   3       66.20       52.39     38.20 o
  13   4   3       44.08       47.78     36.28 o
  14   4   3        6.78       36.77     33.08 o
  15   4   3      201.65      184.52     44.59 o
  16   4   3        1.36       -7.22     46.00 o
  17   4   3      475.31      436.62     46.62 o
 -17   5   3        0.79       43.17     69.58 o
 -16   5   3       84.75      107.08     69.76 o
 -15   5   3       13.64       25.94     75.73 o
 -14   5   3      379.80      352.92     58.53 o
 -13   5   3       13.87        3.16     54.76 o
 -12   5   3      986.29      996.56     56.88 o
 -11   5   3        0.14      -29.77     62.67 o
 -10   5   3      842.35      845.06     62.37 o
  -9   5   3      588.08      617.10     68.59 o
  -8   5   3     1248.65     1209.75     62.84 o
  -7   5   3        4.11       -5.17     55.14 o
  -6   5   3     1223.06     1196.57     72.74 o
  -5   5   3      543.89      512.49     57.85 o
  -4   5   3      474.19      403.88     54.96 o
  -3   5   3       41.03       49.48     50.11 o
  -2   5   3     1663.22     1639.61     76.16 o
  -1   5   3       10.46       -2.20     61.16 o
   0   5   3     3374.72     3525.43    112.99 o
   1   5   3       14.38       18.91     49.51 o
   2   5   3     1698.37     1625.35     60.69 o
   3   5   3      733.24      715.17     47.39 o
   4   5   3      550.59      539.64     41.18 o
   5   5   3      618.49      577.75     41.01 o
   6   5   3      210.42      201.06     37.02 o
   7   5   3      586.07      593.28     43.20 o
   8   5   3      153.31      165.80     42.60 o
   9   5   3       42.86       46.98     41.59 o
  10   5   3       55.06       56.96     40.19 o
  11   5   3       11.86       39.26     42.23 o
  12   5   3     1657.80     1608.82     46.88 o
  13   5   3      211.76      242.00     50.63 o
  14   5   3     1014.83     1011.88     47.26 o
  15   5   3        0.13       25.03     51.35 o
 -15   6   3      172.33      183.37     80.23 o
 -14   6   3       68.15       99.21     78.64 o
 -13   6   3      445.03      452.18     79.54 o
 -12   6   3      147.74      153.73     67.33 o
 -11   6   3        4.55       12.45     61.82 o
 -10   6   3      171.21      158.77     66.43 o
  -9   6   3       88.81       98.68     65.02 o
  -8   6   3       24.01       -0.52     70.54 o
  -7   6   3      450.36      545.07     93.04 o
  -6   6   3       23.91       33.67     85.75 o
  -5   6   3     4217.14     4374.76    138.63 o
  -4   6   3        0.69        5.74     83.93 o
  -3   6   3     1328.64     1348.44    125.97 o
  -2   6   3      146.81      163.45     89.61 o
  -1   6   3      196.26      170.61    114.37 o
   0   6   3      106.65       93.04    152.97 o
   2   6   3      135.30      127.03    153.34 o
   3   6   3      227.72      199.16     61.32 o
   4   6   3      153.15      139.57     55.90 o
   5   6   3      139.27      125.73     46.59 o
   6   6   3      620.35      604.75     50.52 o
   7   6   3     1201.06     1238.26     52.76 o
   8   6   3       22.13       33.15     44.62 o
   9   6   3     2653.30     2564.93     59.97 o
  10   6   3        0.46        7.37     45.73 o
  11   6   3      386.49      398.24     50.13 o
  12   6   3      137.11      127.64     54.73 o
  13   6   3       10.59        0.34     48.84 o
  14   6   3       36.90       -0.63     64.18 o
 -13   7   3       38.94      -12.78    114.93 o
 -12   7   3      428.89      416.69     91.05 o
 -11   7   3       34.75       38.55     91.47 o
 -10   7   3      609.18      682.64    116.80 o
  -9   7   3       99.17      142.92    109.13 o
  -8   7   3      826.19      814.59    111.44 o
  -7   7   3      165.87      143.93     98.90 o
  -6   7   3        0.97       29.06    107.32 o
  -5   7   3      129.86      111.19    108.31 o
  -4   7   3       33.67       26.87    104.32 o
  -3   7   3      506.04      475.10    153.78 o
   4   7   3      582.95      550.01    130.14 o
   5   7   3       28.86       31.43     99.96 o
   6   7   3        2.52       12.97     88.54 o
   7   7   3      190.40      194.02     56.25 o
   8   7   3      305.01      318.54     62.33 o
   9   7   3       23.27       -2.25     60.25 o
  10   7   3      398.56      401.73     60.32 o
  11   7   3       88.69       74.18     56.67 o
  -9   8   3       64.79       53.19    142.43 o
  -8   8   3        2.67      -23.39    114.06 o
  -7   8   3      155.65      186.88    138.56 o
  -6   8   3      405.05      432.77    164.13 o
  -5   8   3      448.15      596.64    205.97 o
   6   8   3       55.57       46.27    142.11 o
   7   8   3      853.97      910.68    156.77 o
 -20   0   4       86.82      119.47     58.46 o
 -18   0   4       33.93      -20.88     50.54 o
 -16   0   4      597.29      530.18     47.53 o
 -14   0   4     3017.65     3101.15     65.38 o
 -12   0   4     7164.98     7465.03     79.53 o
 -10   0   4    11434.89    11739.98     99.03 o
  -8   0   4       68.50       65.82     41.63 o
  -6   0   4      199.07      193.66     43.51 o
  -4   0   4     2026.53     2102.59     69.20 o
  -2   0   4     8576.32     7773.33    157.92 o
   0   0   4     2405.12     2391.75     81.63 o
   2   0   4     2454.62     2440.61     83.50 o
   4   0   4     1961.75     1757.48     55.93 o
   6   0   4      895.38      973.83     45.14 o
   8   0   4      431.83      513.29     44.05 o
  10   0   4     1776.81     1810.33     52.54 o
  12   0   4      959.73     1025.19     41.54 o
  14   0   4      172.52      156.29     53.64 o
  16   0   4        5.28       37.22     48.83 o
  18   0   4      252.05      291.68     89.85 o
 -20   1   4       24.86       -1.09     45.36 o
 -19   1   4      717.70      764.35     61.40 o
 -18   1   4        9.16      -14.86     34.66 o
 -17   1   4     1572.76     1666.90     41.69 o
 -16   1   4      314.11      325.11     36.66 o
 -15   1   4     1096.00     1133.61     38.46 o
 -14   1   4       20.30       45.68     25.82 o
 -13   1   4      922.67      937.67     31.49 o
 -12   1   4       48.19       57.63     27.17 o
 -11   1   4      673.28      657.43     31.76 o
 -10   1   4       76.77       67.53     28.34 o
  -9   1   4      137.76       98.75     29.73 o
  -8   1   4       36.96       52.80     28.03 o
  -7   1   4     3827.19     3790.45     49.50 o
  -6   1   4      456.63      451.00     32.52 o
  -5   1   4     2986.37     2879.67     53.09 o
  -4   1   4     5045.18     4692.07     88.29 o
  -3   1   4      137.54      152.43     43.50 o
  -2   1   4      377.18      325.61     42.13 o
  -1   1   4      327.07      304.15     41.48 o
   0   1   4       95.72      136.67     39.17 o
   1   1   4      554.19      598.82     44.61 o
   2   1   4     2632.91     2720.03     55.85 o
   3   1   4      790.26      753.31     38.36 o
   4   1   4       61.94       53.38     28.54 o
   5   1   4     2255.01     2269.87     41.48 o
   6   1   4      538.19      614.46     35.23 o
   7   1   4     1931.13     1848.49     40.92 o
   8   1   4      485.24      535.72     33.50 o
   9   1   4     3584.88     3593.26     98.96 o
  10   1   4       56.06       76.87     31.01 o
  11   1   4     3193.04     3059.81     44.20 o
  12   1   4     1402.55     1367.41     42.96 o
  13   1   4       32.54       53.18     41.14 o
  14   1   4       56.93       81.85     33.50 o
  15   1   4      352.07      353.56     33.44 o
  16   1   4       39.91       69.96     38.18 o
  17   1   4      688.56      698.43     42.85 o
  18   1   4      158.06      180.00     48.37 o
 -20   2   4      736.75      797.63     44.86 o
 -19   2   4       81.77       66.59     48.10 o
 -18   2   4      714.76      741.56     39.71 o
 -17   2   4       23.24       21.79     37.05 o
 -16   2   4      249.67      302.60     34.03 o
 -15   2   4       77.36      111.78     34.37 o
 -14   2   4      444.71      458.58     35.47 o
 -13   2   4       88.27      107.72     28.35 o
 -12   2   4     1826.52     1836.95     37.40 o
 -11   2   4        8.97       26.00     26.72 o
 -10   2   4      575.50      511.36     31.08 o
  -9   2   4      225.89      213.95     31.08 o
  -8   2   4     5928.11     5900.34     94.72 o
  -7   2   4        5.68       -4.76     31.62 o
  -6   2   4      849.61      891.64     41.83 o
  -5   2   4     6030.45     6110.37    114.64 o
  -4   2   4     6075.00     6008.58     70.84 o
  -3   2   4     1014.08      975.60     45.33 o
  -2   2   4     2412.89     2217.99     55.25 o
  -1   2   4      108.68      112.92     37.65 o
   0   2   4    10221.05    10267.57    148.65 o
   1   2   4     3905.77     3964.44     63.93 o
   2   2   4     5481.44     5449.15     64.17 o
   3   2   4      423.65      405.92     39.90 o
   4   2   4     6640.36     7163.47    124.96 o
   5   2   4      520.09      515.12     33.15 o
   6   2   4     3672.91     3918.30     51.32 o
   7   2   4      794.52      847.83     35.80 o
   8   2   4      210.73      246.12     31.71 o
   9   2   4        4.58       16.22     34.25 o
  10   2   4     3365.42     3391.16     45.93 o
  11   2   4      378.91      361.45     32.40 o
  12   2   4      888.69      877.03     35.43 o
  13   2   4        3.82      -14.96     35.46 o
  14   2   4     1574.72     1615.31     42.13 o
  15   2   4        1.87      -12.15     36.44 o
  16   2   4     1573.78     1612.77     47.75 o
  17   2   4       23.04       48.47     43.60 o
  18   2   4      179.76      209.62     45.19 o
 -19   3   4     1062.77     1078.19     49.72 o
 -18   3   4       66.13      -18.67     51.16 o
 -17   3   4      964.79     1026.77     40.62 o
 -16   3   4       46.62       33.37     32.53 o
 -15   3   4      818.66      784.15     38.13 o
 -14   3   4        7.39      -10.32     34.17 o
 -13   3   4      436.55      405.80     37.35 o
 -12   3   4      218.98      219.96     30.12 o
 -11   3   4      103.48      115.42     29.91 o
 -10   3   4     1178.72     1111.21     40.19 o
  -9   3   4      102.64      108.88     33.32 o
  -8   3   4       51.54       51.58     31.46 o
  -7   3   4     3676.70     3541.14     91.05 o
  -6   3   4      117.15       97.75     34.02 o
  -5   3   4     9098.93     8785.76     93.82 o
  -4   3   4      549.91      598.54     40.86 o
  -3   3   4    10746.37    10877.25     98.54 o
  -2   3   4      711.95      865.91     48.43 o
  -1   3   4     2340.80     2339.50     58.10 o
   0   3   4     2186.40     2338.54     56.95 o
   1   3   4     3859.78     3856.67     63.80 o
   2   3   4       35.05       33.99     36.52 o
   3   3   4     1281.30     1333.00     44.93 o
   4   3   4      216.81      236.56     33.38 o
   5   3   4     6368.27     6545.06     65.93 o
   6   3   4     1739.70     1923.60     43.10 o
   7   3   4     6500.58     6458.04     78.69 o
   8   3   4      305.54      303.92     30.44 o
   9   3   4     1607.72     1582.82     38.90 o
  10   3   4        7.87       -9.58     28.04 o
  11   3   4       29.96       35.99     30.09 o
  12   3   4      132.39      136.35     34.68 o
  13   3   4       99.91       94.88     32.08 o
  14   3   4      351.06      309.99     37.41 o
  15   3   4      166.78      127.78     37.79 o
  16   3   4       34.26       47.17     43.71 o
  17   3   4      250.60      226.37     47.64 o
 -18   4   4      135.73      122.77     64.53 o
 -17   4   4       42.55       63.18     68.94 o
 -16   4   4       62.74       53.62     48.14 o
 -15   4   4       15.46       26.30     54.99 o
 -14   4   4      183.22      154.77     54.31 o
 -13   4   4      230.67      234.16     50.62 o
 -12   4   4      538.96      557.83     56.42 o
 -11   4   4        2.99       17.96     51.49 o
 -10   4   4     2743.74     2772.67     53.44 o
  -9   4   4      184.96      195.63     36.22 o
  -8   4   4     2366.16     2312.37     53.29 o
  -7   4   4     1067.35     1135.88     49.19 o
  -6   4   4     1459.22     1378.13     53.59 o
  -5   4   4      286.30      276.05     39.55 o
  -4   4   4     1105.38     1162.17     49.86 o
  -3   4   4      955.22      917.00     50.37 o
  -2   4   4      326.94      324.30     44.69 o
  -1   4   4      646.11      627.57     49.51 o
   0   4   4     3508.82     3543.68     68.95 o
   1   4   4      300.03      294.18     43.11 o
   2   4   4     3266.87     3456.06     64.66 o
   3   4   4        0.08       -0.50     34.60 o
   4   4   4     4943.34     4842.30     83.85 o
   5   4   4      319.70      325.47     36.90 o
   6   4   4      297.16      301.79     28.41 o
   7   4   4       14.33       17.25     32.14 o
   8   4   4       88.92       79.12     29.69 o
   9   4   4      282.52      255.43     31.27 o
  10   4   4        3.94       32.50     40.76 o
  11   4   4      241.35      272.15     40.32 o
  12   4   4     2002.68     2055.82     47.96 o
  13   4   4       32.62        7.94     36.77 o
  14   4   4     2222.54     2101.84     46.92 o
  15   4   4       43.67       36.95     45.55 o
  16   4   4      592.45      555.55     48.50 o
 -17   5   4      245.31      236.23     72.57 o
 -16   5   4      117.93      143.96     70.59 o
 -15   5   4      874.18      904.29     74.69 o
 -14   5   4        0.76       -2.26     62.61 o
 -13   5   4      881.90      856.37     62.11 o
 -12   5   4      152.91      176.60     54.75 o
 -11   5   4       77.25       86.72     50.34 o
 -10   5   4       29.66       64.41     62.77 o
  -9   5   4      802.84      774.57     67.30 o
  -8   5   4      650.25      647.15     47.25 o
  -7   5   4     1350.59     1261.93     52.94 o
  -6   5   4      239.50      246.49     46.77 o
  -5   5   4     3418.98     3327.25     74.30 o
  -4   5   4       19.41        4.28     54.76 o
  -3   5   4     3927.10     3815.41     92.26 o
  -2   5   4       34.21       41.14     50.37 o
  -1   5   4     1762.40     1588.93     75.67 o
   0   5   4     1578.48     1628.80     62.93 o
   1   5   4      328.86      350.42     45.56 o
   2   5   4       49.06       56.08     37.94 o
   3   5   4        9.06       17.14     37.21 o
   4   5   4       36.85       20.45     37.76 o
   5   5   4       31.03       17.57     34.13 o
   6   5   4       95.17       79.02     36.29 o
   7   5   4      707.92      746.44     43.66 o
   8   5   4       56.19       57.96     39.20 o
   9   5   4     1111.71     1168.87     41.55 o
  10   5   4      297.83      286.41     43.66 o
  11   5   4      369.87      398.62     44.83 o
  12   5   4        3.46       56.36     38.69 o
  13   5   4        0.27      -31.42     43.17 o
  14   5   4       14.44       61.05     47.91 o
  15   5   4       60.81       36.43     45.64 o
 -15   6   4        9.00       42.19     82.18 o
 -14   6   4       80.19       73.67     78.50 o
 -13   6   4        0.41       21.66     77.21 o
 -12   6   4      676.26      693.96     73.78 o
 -11   6   4       93.87       82.88     60.47 o
 -10   6   4     1528.19     1604.91     80.95 o
  -9   6   4      139.98      137.58     71.74 o
  -8   6   4     1362.93     1390.79     86.58 o
  -7   6   4       21.33       40.22     93.97 o
  -6   6   4      304.48      287.91     91.11 o
  -5   6   4      245.88      231.48     66.04 o
  -4   6   4        5.96       14.62     61.44 o
  -3   6   4        1.74       10.19     65.58 o
  -2   6   4      659.51      609.98     81.02 o
  -1   6   4      187.38      187.52     75.97 o
   0   6   4     2023.35     2218.26    107.71 o
   1   6   4       52.45       34.51     85.94 o
   2   6   4     3107.57     3159.75     87.26 o
   3   6   4      133.10      160.44     53.11 o
   4   6   4        8.31        1.98     49.84 o
   5   6   4      325.38      326.42     47.57 o
   6   6   4      215.93      187.11     47.85 o
   7   6   4       23.75       38.77     44.54 o
   8   6   4      102.13       67.34     46.36 o
   9   6   4       36.25       72.48     43.63 o
  10   6   4       62.80       93.36     45.43 o
  11   6   4       12.06        3.62     50.90 o
  12   6   4      368.65      426.91     56.18 o
  13   6   4       12.31       27.02     55.20 o
 -13   7   4      389.71      448.29    115.05 o
 -12   7   4       72.09       76.22     87.74 o
 -11   7   4       39.84       29.29     92.73 o
 -10   7   4      811.89      757.78    118.54 o
  -9   7   4        0.57      -11.16    109.69 o
  -8   7   4      132.45      152.28     91.67 o
  -7   7   4       45.30       58.12     89.36 o
  -6   7   4      388.05      409.25    103.01 o
  -5   7   4      537.42      564.04    105.08 o
  -4   7   4        0.23        6.42    104.07 o
  -3   7   4      683.00      720.99    135.82 o
  -2   7   4        0.38        3.12    133.39 o
  -1   7   4      615.65        1.12     62.61 o
   3   7   4      437.61      420.42    184.26 o
   4   7   4      380.00      368.92    117.73 o
   5   7   4     1161.16     1178.58     70.82 o
   6   7   4      469.93      465.91     60.98 o
   7   7   4      845.99      906.27     68.26 o
   8   7   4       50.52       57.62     61.17 o
   9   7   4      948.37      958.77     66.29 o
  10   7   4        5.04       15.49     57.87 o
  11   7   4      239.89      249.04     82.34 o
  -9   8   4      185.37      206.16    119.23 o
  -8   8   4      139.59      137.44    127.96 o
  -7   8   4      377.89      343.22    129.71 o
  -6   8   4       18.71       14.90    136.13 o
  -5   8   4       15.60       24.95    162.88 o
   5   8   4        8.39       -1.75    209.27 o
   6   8   4      334.37      311.48    146.67 o
   7   8   4       29.96       17.09    116.80 o
 -21   0   5        8.71        3.00     78.76 o
 -19   0   5      510.34      445.55     69.43 o
 -17   0   5      275.72      334.54     46.31 o
 -15   0   5     3930.08     4394.92     78.93 o
 -13   0   5     4243.31     4328.11     67.69 o
 -11   0   5       75.55      105.10     40.44 o
  -9   0   5       21.21        7.98     40.47 o
  -7   0   5     3199.50     3004.78     75.36 o
  -5   0   5      897.48     1076.02     57.54 o
  -3   0   5     3815.30     3874.23     92.66 o
  -1   0   5    60973.52    62200.40    274.97 o
   1   0   5     6565.60     6548.95     94.37 o
   3   0   5        0.89       29.74     42.75 o
   5   0   5     4125.70     4300.84     99.46 o
   7   0   5     3486.61     3653.68     96.72 o
   9   0   5     6975.78     7080.41     79.13 o
  11   0   5     8805.23     8992.49    285.10 o
  13   0   5      724.62      730.58     64.41 o
  15   0   5     1629.77     1573.69     61.82 o
  17   0   5      578.06      593.04     64.40 o
 -20   1   5      358.73      334.49     41.45 o
 -19   1   5      226.65      194.14     47.57 o
 -18   1   5      506.60      428.64     39.51 o
 -17   1   5      170.07      145.96     34.32 o
 -16   1   5       47.86       52.62     31.59 o
 -15   1   5      259.04      240.25     33.15 o
 -14   1   5     1732.68     1697.86     43.90 o
 -13   1   5      502.09      527.29     31.14 o
 -12   1   5     2711.43     2659.15     41.03 o
 -11   1   5      512.50      471.90     32.42 o
 -10   1   5     1450.41     1401.77     37.02 o
  -9   1   5        2.95        6.56     26.18 o
  -8   1   5     3744.68     3558.36     48.19 o
  -7   1   5      398.34      406.04     34.04 o
  -6   1   5    10221.19    10098.18     75.12 o
  -5   1   5     2259.33     2343.86     46.01 o
  -4   1   5     2580.97     2538.40     53.50 o
  -3   1   5    14497.76    14636.17    200.85 o
  -2   1   5    11015.76    10676.80     90.40 o
  -1   1   5      373.46      420.13     39.03 o
   0   1   5     9156.81     9152.48    137.38 o
   1   1   5     1173.70     1119.27     39.96 o
   2   1   5      469.68      392.16     34.45 o
   3   1   5     1718.80     1729.26     41.74 o
   4   1   5     3313.86     3327.44     50.16 o
   5   1   5       57.01       44.77     25.63 o
   6   1   5     2440.17     2458.87     47.32 o
   7   1   5        5.09       25.85     34.70 o
   8   1   5      483.06      480.74     33.08 o
   9   1   5       12.24       13.08     30.84 o
  10   1   5     2695.45     2621.29     38.88 o
  11   1   5       35.27       36.43     28.68 o
  12   1   5     3938.56     4189.10     58.75 o
  13   1   5     1127.65     1164.42     41.59 o
  14   1   5      592.54      593.21     41.75 o
  15   1   5       84.28       64.62     33.77 o
  16   1   5      267.54      334.43     45.43 o
  17   1   5       11.70       -0.54     50.98 o
  18   1   5       83.57       46.71     43.72 o
 -20   2   5       16.25       35.77     45.01 o
 -19   2   5      242.59      312.50     49.03 o
 -18   2   5        1.69       48.24     41.94 o
 -17   2   5     1095.37     1080.01     36.28 o
 -16   2   5      186.87      179.93     32.95 o
 -15   2   5     1110.28     1097.43     38.20 o
 -14   2   5      351.81      366.73     38.97 o
 -13   2   5     2018.34     2024.01     40.47 o
 -12   2   5      545.81      541.96     30.12 o
 -11   2   5      640.70      636.06     31.98 o
 -10   2   5      136.62      136.01     29.06 o
  -9   2   5     1940.38     1889.46     39.89 o
  -8   2   5      174.89      168.34     34.64 o
  -7   2   5     3317.79     3248.06     46.87 o
  -6   2   5      594.94      620.86     35.80 o
  -5   2   5     5797.24     5830.47     85.32 o
  -4   2   5      295.51      240.43     36.53 o
  -3   2   5      816.01      670.15     35.44 o
  -2   2   5       45.20       38.27     38.49 o
  -1   2   5      220.45      207.15     35.90 o
   0   2   5     2187.12     2179.99     50.14 o
   1   2   5      321.12      357.76     35.84 o
   2   2   5     3401.45     3628.65     54.87 o
   3   2   5     4358.98     4751.93     57.81 o
   4   2   5        7.66      -10.23     31.96 o
   5   2   5     6950.11     7368.32     95.66 o
   6   2   5     1606.13     1709.05     40.72 o
   7   2   5     5283.48     5198.25     81.20 o
   8   2   5      606.74      592.89     29.62 o
   9   2   5     1052.40     1073.27     33.71 o
  10   2   5        2.01        3.13     27.95 o
  11   2   5      166.87      172.97     30.94 o
  12   2   5      870.72      876.17     37.32 o
  13   2   5     1284.06     1280.48     40.90 o
  14   2   5      143.31      120.01     39.14 o
  15   2   5       49.06       53.31     38.54 o
  16   2   5        6.43        8.74     40.51 o
  17   2   5      247.88      218.06     45.02 o
  18   2   5       43.28       51.72     71.31 o
 -19   3   5       13.43       29.25     64.13 o
 -18   3   5      354.55      387.75     70.16 o
 -17   3   5       50.25       95.74     63.11 o
 -16   3   5      131.31      143.09     52.20 o
 -15   3   5      171.93      179.29     60.40 o
 -14   3   5      395.58      376.41     51.43 o
 -13   3   5       65.87       87.37     41.32 o
 -12   3   5     1239.26     1180.09     38.97 o
 -11   3   5      194.45      166.29     33.33 o
 -10   3   5     2313.09     2220.84     42.63 o
  -9   3   5        8.69        9.22     31.05 o
  -8   3   5     1025.85      961.53     38.68 o
  -7   3   5     1700.23     1873.71     44.35 o
  -6   3   5        9.79       37.70     33.60 o
  -5   3   5       40.66       63.43     33.06 o
  -4   3   5     1737.87     1781.58     46.95 o
  -3   3   5      387.97      480.67     38.01 o
  -2   3   5     1175.07     1117.13     42.91 o
  -1   3   5      202.11      221.69     34.27 o
   0   3   5     3963.18     3860.46     61.10 o
   1   3   5       46.60       57.96     36.22 o
   2   3   5    13267.99    13290.18    131.58 o
   3   3   5       99.99      142.18     32.85 o
   4   3   5     1750.34     1667.67     44.54 o
   5   3   5        2.27       10.79     31.44 o
   6   3   5     1985.24     2065.00     43.35 o
   7   3   5       15.40       13.86     28.17 o
   8   3   5      341.20      336.23     29.35 o
   9   3   5      383.06      399.35     28.25 o
  10   3   5       11.25       26.47     30.33 o
  11   3   5      121.60       97.11     37.44 o
  12   3   5        8.47       39.47     33.52 o
  13   3   5      178.37      117.38     37.21 o
  14   3   5     1989.35     1904.23     44.41 o
  15   3   5       26.27      -13.45     47.58 o
  16   3   5     1197.02     1182.02     48.07 o
  17   3   5       66.98       76.94     44.68 o
 -18   4   5      150.95       87.51     70.98 o
 -17   4   5     1665.96     1736.15     67.21 o
 -16   4   5        0.58       42.20     69.05 o
 -15   4   5      736.16      797.12     56.23 o
 -14   4   5     1167.29     1098.81     61.86 o
 -13   4   5      117.77       92.94     50.30 o
 -12   4   5     1548.40     1508.21     68.91 o
 -11   4   5       25.23       29.42     42.13 o
 -10   4   5      316.00      303.65     37.11 o
  -9   4   5      685.71      672.90     39.97 o
  -8   4   5     1552.80     1513.19     41.67 o
  -7   4   5     1202.11     1051.29     39.57 o
  -6   4   5      617.19      599.27     38.49 o
  -5   4   5     3720.74     3564.42     70.33 o
  -4   4   5      154.05      177.93     41.22 o
  -3   4   5     7194.73     7264.52     84.07 o
  -2   4   5       54.16       49.71     39.53 o
  -1   4   5      416.56      357.04     41.89 o
   0   4   5      267.34      247.28     40.85 o
   1   4   5      351.42      301.91     40.72 o
   2   4   5       21.37       15.03     35.30 o
   3   4   5      139.55      164.81     35.99 o
   4   4   5       42.36       41.63     34.99 o
   5   4   5      243.40      216.47     35.87 o
   6   4   5       32.42       53.06     30.63 o
   7   4   5      278.66      288.46     32.45 o
   8   4   5       83.80       90.81     30.77 o
   9   4   5     1280.10     1326.23     40.76 o
  10   4   5       80.39       60.84     39.45 o
  11   4   5       23.45       47.91     37.05 o
  12   4   5      101.20      104.00     40.02 o
  13   4   5        7.90       18.67     43.31 o
  14   4   5        9.80      -16.15     45.90 o
  15   4   5       42.22       -4.81     48.35 o
  16   4   5       40.01       45.96     47.00 o
 -17   5   5       20.97       17.36     64.37 o
 -16   5   5       13.49        6.75     70.41 o
 -15   5   5       16.59      -49.93     76.81 o
 -14   5   5       33.96       19.84     63.14 o
 -13   5   5        0.17       -7.87     50.35 o
 -12   5   5      509.14      492.26     64.50 o
 -11   5   5        2.84       12.16     62.96 o
 -10   5   5     2276.78     2283.61     62.05 o
  -9   5   5       22.34       39.58     50.48 o
  -8   5   5     3517.83     3593.01     95.94 o
  -7   5   5        3.19        7.29     36.70 o
  -6   5   5     1238.15     1210.38     53.77 o
  -5   5   5      382.23      379.23     48.40 o
  -4   5   5      337.21      338.11     49.98 o
  -3   5   5      329.66      306.80     50.24 o
  -2   5   5        6.71       16.51     43.49 o
  -1   5   5      468.33      482.13     46.48 o
   0   5   5     1218.18     1194.91     54.91 o
   1   5   5       76.41       75.64     37.48 o
   2   5   5      588.13      626.60     41.64 o
   3   5   5       16.45        8.68     35.03 o
   4   5   5     2015.47     2042.02     49.57 o
   5   5   5      562.98      563.09     40.00 o
   6   5   5        2.49        3.08     41.41 o
   7   5   5        0.05       -7.05     37.05 o
   8   5   5       79.87       72.59     37.40 o
   9   5   5       21.07       32.08     42.17 o
  10   5   5       11.68       12.95     42.15 o
  11   5   5       14.13       30.78     40.72 o
  12   5   5     1366.41     1358.37     58.95 o
  13   5   5       16.10        7.79     48.07 o
  14   5   5      689.15      662.72     54.42 o
 -15   6   5      879.84      869.78     85.64 o
 -14   6   5      132.00      143.73     78.95 o
 -13   6   5      536.00      586.06     84.97 o
 -12   6   5       62.12       29.67     61.24 o
 -11   6   5       88.30      116.73     58.17 o
 -10   6   5       27.74       42.46     53.58 o
  -9   6   5      577.48      585.15     72.14 o
  -8   6   5       22.40       14.82     46.10 o
  -7   6   5      277.87      300.41     61.66 o
  -6   6   5      108.78      107.84     64.79 o
  -5   6   5     2825.71     3124.46     98.40 o
  -4   6   5      310.43      262.32     68.69 o
  -3   6   5     3181.77     3230.81    125.28 o
  -2   6   5       41.67       53.73     69.58 o
  -1   6   5     1954.48     1907.55     91.41 o
   0   6   5       28.46       39.64     75.09 o
   1   6   5       15.88       12.51     55.61 o
   2   6   5      108.49      107.09     50.86 o
   3   6   5       34.95       30.12     44.93 o
   4   6   5       46.94       69.86     49.85 o
   5   6   5        2.88       12.80     43.93 o
   6   6   5      130.53      114.69     43.30 o
   7   6   5      959.90      935.59     50.69 o
   8   6   5        5.30       -6.40     43.63 o
   9   6   5     1018.60     1036.19     44.17 o
  10   6   5       24.16       13.84     50.36 o
  11   6   5     1247.32     1277.32     57.42 o
  12   6   5       64.51      119.60     44.63 o
  13   6   5        0.30       30.09     49.84 o
 -13   7   5       20.89      -59.18     83.87 o
 -12   7   5      278.42      323.45     91.70 o
 -11   7   5        3.72      -22.36     94.88 o
 -10   7   5      721.19      759.77    118.24 o
  -9   7   5        0.58        9.23    109.25 o
  -8   7   5      515.34      533.47     97.41 o
  -7   7   5       93.19      111.12     90.54 o
  -6   7   5       18.64       15.53     87.30 o
  -5   7   5        3.35       -4.61     86.87 o
  -4   7   5      102.18      116.61    106.32 o
  -3   7   5      474.14      440.75    114.18 o
  -2   7   5       75.44       99.64     80.47 o
  -1   7   5       33.44       26.18     85.54 o
   0   7   5      450.64      490.18    104.76 o
   1   7   5        5.31       10.37     98.25 o
   2   7   5     2753.09     2735.21    146.36 o
   3   7   5      168.96      158.77     76.20 o
   4   7   5      849.48      838.80     67.19 o
   5   7   5       99.08       75.92     55.02 o
   6   7   5      169.76      254.47     61.45 o
   7   7   5      104.00       67.20     57.26 o
   8   7   5        6.01      -27.88     58.55 o
   9   7   5       34.63       68.39     54.86 o
  10   7   5      295.27      288.66     59.95 o
  -8   8   5      202.06      264.34    126.34 o
  -7   8   5       60.11       59.68    139.18 o
  -6   8   5      102.93      139.31    136.07 o
  -5   8   5      281.02      268.02    139.56 o
  -4   8   5      112.85      120.91    174.42 o
   5   8   5     1120.25     1086.91    197.24 o
   6   8   5       36.25        3.68    142.49 o
 -20   0   6      650.32      545.83     82.88 o
 -18   0   6      115.69       76.14     88.18 o
 -16   0   6       13.86       11.16     68.03 o
 -14   0   6     1337.40     1410.60     49.89 o
 -12   0   6     7168.10     7081.21     76.68 o
 -10   0   6     5202.23     5236.82     88.76 o
  -8   0   6     1839.92     1773.82     65.91 o
  -6   0   6     5263.80     5270.52     85.26 o
  -4   0   6      252.35      287.76     49.45 o
  -2   0   6        8.35        8.45     41.62 o
   0   0   6       51.98       13.83     56.36 o
   2   0   6     1002.93     1068.32     53.46 o
   4   0   6     4519.77     4652.65     82.59 o
   6   0   6     8009.94     8286.97    174.42 o
   8   0   6       93.88       92.73     50.24 o
  10   0   6      942.28     1013.26     48.03 o
  12   0   6     3641.01     3582.18     61.95 o
  14   0   6      640.08      633.72     46.76 o
  16   0   6       54.64       90.04     67.40 o
  18   0   6      720.79      606.00     82.84 o
 -20   1   6       44.82       16.40     64.28 o
 -19   1   6      751.45      749.93     65.20 o
 -18   1   6      121.23      130.12     55.91 o
 -17   1   6      636.98      623.06     58.06 o
 -16   1   6      210.88      162.21     60.06 o
 -15   1   6     1816.45     1961.84     55.59 o
 -14   1   6       40.70       76.50     27.44 o
 -13   1   6     5317.27     5314.04     51.77 o
 -12   1   6      477.78      439.10     31.25 o
 -11   1   6     1922.20     1896.96     39.49 o
 -10   1   6      483.44      459.07     31.26 o
  -9   1   6       20.01       18.24     27.51 o
  -8   1   6        5.92       19.20     28.81 o
  -7   1   6     5115.79     5093.29     65.52 o
  -6   1   6     4303.57     4286.48     52.35 o
  -5   1   6     5275.26     4991.45     56.83 o
  -4   1   6      130.84      166.80     30.70 o
  -3   1   6      363.79      296.15     41.78 o
  -2   1   6     1808.08     1861.04     45.45 o
  -1   1   6     6406.55     6320.05     64.46 o
   0   1   6      308.77      309.73     34.60 o
   1   1   6     3732.76     3608.85     51.12 o
   2   1   6     3927.67     4142.64     56.37 o
   3   1   6      967.79      949.50     41.17 o
   4   1   6      261.87      377.38     37.15 o
   5   1   6     4001.97     4295.78     51.81 o
   6   1   6     3750.20     4315.57     53.06 o
   7   1   6     1921.16     1873.02     35.82 o
   8   1   6      771.71      762.02     34.88 o
   9   1   6     3812.21     3802.07     48.72 o
  10   1   6     1397.55     1430.48     49.93 o
  11   1   6     3494.04     3459.55     43.29 o
  12   1   6      326.42      312.37     39.64 o
  13   1   6      442.26      417.68     39.66 o
  14   1   6      990.72      922.55     46.33 o
  15   1   6      186.78      196.32     47.16 o
  16   1   6      242.66      241.50     48.36 o
  17   1   6      402.86      388.98     43.21 o
 -20   2   6      354.48      392.72     66.52 o
 -19   2   6      304.01      262.03     69.28 o
 -18   2   6      872.75      941.16     63.90 o
 -17   2   6        3.14       11.97     61.18 o
 -16   2   6      470.76      508.57     62.99 o
 -15   2   6        0.19       11.21     39.47 o
 -14   2   6      110.01       94.11     39.42 o
 -13   2   6      167.49      146.93     30.20 o
 -12   2   6     1551.14     1447.13     37.51 o
 -11   2   6       52.30       49.58     28.52 o
 -10   2   6     4505.63     4427.76     48.21 o
  -9   2   6      193.81      212.96     31.29 o
  -8   2   6     7794.53     7782.78     62.78 o
  -7   2   6       74.67       80.18     32.73 o
  -6   2   6      275.33      233.10     32.89 o
  -5   2   6    10164.49    10621.23     93.58 o
  -4   2   6      433.65      485.17     35.09 o
  -3   2   6     9840.11    10363.82    183.78 o
  -2   2   6     4620.08     4434.15     58.80 o
  -1   2   6       58.34       39.63     30.13 o
   0   2   6     3949.99     4109.42     63.23 o
   1   2   6     1243.73     1375.61     44.21 o
   2   2   6     4875.82     4983.41     56.64 o
   3   2   6     1511.77     1616.43     39.51 o
   4   2   6     5603.96     5676.50     83.83 o
   5   2   6      957.38     1006.59     34.62 o
   6   2   6      717.27      675.07     32.67 o
   7   2   6       30.12       11.47     28.66 o
   8   2   6       60.56       57.05     34.27 o
   9   2   6       87.92       63.71     28.22 o
  10   2   6      832.99      823.34     28.67 o
  11   2   6       67.27       41.18     36.96 o
  12   2   6       78.62       60.41     34.49 o
  13   2   6       42.67       71.86     34.84 o
  14   2   6      983.57     1006.14     40.71 o
  15   2   6        6.36       -1.42     41.57 o
  16   2   6     2050.16     1999.78     76.56 o
  17   2   6       77.75       53.38     49.09 o
 -19   3   6      100.86      144.89     63.96 o
 -18   3   6       14.25      -10.34     63.00 o
 -17   3   6     2031.35     1979.48     73.43 o
 -16   3   6      283.28      279.70     52.51 o
 -15   3   6      844.51      839.90     59.68 o
 -14   3   6      320.07      319.37     41.38 o
 -13   3   6      104.63       84.27     42.12 o
 -12   3   6        9.31        6.22     29.35 o
 -11   3   6      118.59      111.43     28.59 o
 -10   3   6      353.64      336.06     30.56 o
  -9   3   6      913.42      937.33     33.34 o
  -8   3   6      149.89      144.65     32.53 o
  -7   3   6      187.46      142.87     29.70 o
  -6   3   6        1.96        2.96     30.13 o
  -5   3   6     2584.90     2577.55     51.35 o
  -4   3   6      541.77      584.32     40.84 o
  -3   3   6    15113.02    15505.15    102.01 o
  -2   3   6      829.03      965.97     40.52 o
  -1   3   6     3516.65     3342.84     54.26 o
   0   3   6       39.78       36.55     31.97 o
   1   3   6        3.79        5.81     34.93 o
   2   3   6      385.70      388.52     37.85 o
   3   3   6      528.60      563.92     38.26 o
   4   3   6      362.95      365.00     36.96 o
   5   3   6     1109.34     1018.35     35.07 o
   6   3   6      718.84      801.02     33.42 o
   7   3   6     2808.09     2865.41     47.46 o
   8   3   6      293.43      301.12     32.37 o
   9   3   6      674.81      643.49     31.37 o
  10   3   6       28.96       37.49     33.75 o
  11   3   6      135.81      190.61     41.77 o
  12   3   6       63.08       74.10     32.02 o
  13   3   6      242.72      312.69     33.83 o
  14   3   6       15.13       39.85     32.89 o
  15   3   6        0.35       29.99     43.14 o
  16   3   6      197.36      134.69     45.37 o
 -18   4   6      294.74      368.83     65.93 o
 -17   4   6      199.46      128.87     64.95 o
 -16   4   6        7.37       15.42     57.11 o
 -15   4   6       34.93       22.36     56.03 o
 -14   4   6        5.43       21.96     54.19 o
 -13   4   6      552.19      552.28     42.98 o
 -12   4   6        8.21       47.89     39.26 o
 -11   4   6      109.18      109.13     49.01 o
 -10   4   6     1565.68     1470.53     41.83 o
  -9   4   6        5.42       27.38     32.78 o
  -8   4   6     1338.72     1284.90     39.87 o
  -7   4   6       22.36       28.27     35.21 o
  -6   4   6     1010.11      990.73     42.44 o
  -5   4   6     2626.17     2632.40     66.17 o
  -4   4   6     1440.88     1578.52     47.82 o
  -3   4   6      472.86      516.99     40.70 o
  -2   4   6       17.05       30.82     35.37 o
  -1   4   6       70.19       65.16     39.45 o
   0   4   6     1938.08     1947.46     49.73 o
   1   4   6      324.24      308.16     37.48 o
   2   4   6     6226.46     6207.10     68.30 o
   3   4   6      872.07      932.04     41.20 o
   4   4   6     5167.47     5542.41     62.15 o
   5   4   6      345.72      377.97     30.98 o
   6   4   6      526.90      506.18     37.43 o
   7   4   6      322.24      317.33     36.15 o
   8   4   6       88.11       84.56     37.42 o
   9   4   6      125.69      150.68     36.61 o
  10   4   6       69.70       54.06     34.52 o
  11   4   6       29.37       51.20     37.30 o
  12   4   6      747.77      711.31     43.56 o
  13   4   6        0.90      -12.22     39.97 o
  14   4   6      995.35     1018.90     49.30 o
  15   4   6       56.29       44.47     48.97 o
 -17   5   6       71.95       21.32     65.94 o
 -16   5   6        0.25       45.99     69.36 o
 -15   5   6      792.28      836.36     82.09 o
 -14   5   6       49.93       80.18     55.74 o
 -13   5   6     1327.61     1352.55     61.03 o
 -12   5   6        1.79      -17.23     40.96 o
 -11   5   6       50.98       44.48     42.91 o
 -10   5   6      204.37      200.31     50.78 o
  -9   5   6      548.57      547.89     50.34 o
  -8   5   6       30.04       29.74     43.41 o
  -7   5   6      573.06      518.09     45.96 o
  -6   5   6      572.88      537.64     41.17 o
  -5   5   6     2225.18     2090.86     54.43 o
  -4   5   6        5.91       -1.99     41.22 o
  -3   5   6     1985.82     1991.28     55.98 o
  -2   5   6      145.71      128.23     41.19 o
  -1   5   6     1335.83     1322.58     49.91 o
   0   5   6       47.38       43.30     37.16 o
   1   5   6      332.61      333.63     39.84 o
   2   5   6      537.96      522.21     40.98 o
   3   5   6      452.33      397.51     37.92 o
   4   5   6      300.87      298.36     37.25 o
   5   5   6       36.73        8.31     41.76 o
   6   5   6      656.03      702.28     45.14 o
   7   5   6      338.98      356.62     43.07 o
   8   5   6       13.18      -15.19     41.90 o
   9   5   6      765.88      807.65     43.93 o
  10   5   6       66.30       82.22     43.07 o
  11   5   6      421.87      424.49     38.06 o
  12   5   6      123.82      105.04     54.12 o
  13   5   6       27.08       17.29     46.38 o
  14   5   6      144.60       65.25     50.16 o
 -15   6   6        0.18       12.04     72.01 o
 -14   6   6       43.41       76.64     65.92 o
 -13   6   6       17.54       42.07     69.48 o
 -12   6   6      734.09      736.06     79.22 o
 -11   6   6       89.32      123.24     57.70 o
 -10   6   6      289.25      251.42     48.07 o
  -9   6   6       18.38       -7.88     45.60 o
  -8   6   6      493.64      550.01     57.38 o
  -7   6   6        1.70        2.81     54.44 o
  -6   6   6      927.84      983.60     69.15 o
  -5   6   6      108.10       82.48     63.90 o
  -4   6   6        1.54       -5.78     60.67 o
  -3   6   6       94.41      112.35     64.60 o
  -2   6   6       63.09       63.98     66.83 o
  -1   6   6       68.48       73.92     61.76 o
   0   6   6     1318.34     1308.89     65.29 o
   1   6   6       33.16       13.96     51.80 o
   2   6   6     1401.63     1527.16     60.79 o
   3   6   6      361.48      332.93     49.91 o
   4   6   6       29.93       59.70     42.58 o
   5   6   6     1102.22     1118.47     50.01 o
   6   6   6      166.00      175.29     43.90 o
   7   6   6       69.30       62.28     45.90 o
   8   6   6      303.45      266.96     45.32 o
   9   6   6        0.21       -1.05     50.05 o
  10   6   6        0.72       -1.34     48.40 o
  11   6   6        0.08       22.35     49.43 o
  12   6   6      391.52      364.53     54.27 o
 -12   7   6       12.93      -23.09     93.76 o
 -11   7   6       18.06       26.32     93.59 o
 -10   7   6      247.13      232.47    112.12 o
  -9   7   6       50.70      124.03    107.38 o
  -8   7   6       89.34       83.00    109.81 o
  -7   7   6       81.57      108.88     90.17 o
  -6   7   6       79.22       82.19     62.98 o
  -5   7   6      737.46      674.87     74.77 o
  -4   7   6        4.29       -7.04     74.63 o
  -3   7   6      645.88      630.22     78.29 o
  -2   7   6       44.56       54.91     69.63 o
  -1   7   6      276.80      347.75     79.15 o
   0   7   6       60.87       63.89     78.36 o
   1   7   6      140.84       96.18     81.66 o
   2   7   6        0.52       22.29     64.56 o
   3   7   6       23.06       18.69     57.33 o
   4   7   6       33.30       31.88     52.29 o
   5   7   6      240.39      273.80     61.53 o
   6   7   6      190.05      211.63     60.58 o
   7   7   6     1432.15     1372.56     66.38 o
   8   7   6       13.49       26.28     56.45 o
   9   7   6     1118.46     1140.84     64.52 o
  -8   8   6      344.47      317.40    118.79 o
  -7   8   6      109.10      103.01    125.28 o
  -6   8   6      178.45      225.24    137.75 o
  -5   8   6        6.64       42.46    133.32 o
  -4   8   6       78.14       75.14    156.02 o
  -3   8   6       95.74      102.21    173.36 o
  -2   8   6      318.70      343.53    241.76 o
   5   8   6      127.10      164.57    142.68 o
 -19   0   7      458.21      503.79     80.51 o
 -17   0   7      264.36      219.56     61.54 o
 -15   0   7     4854.52     5170.79     78.76 o
 -13   0   7    11194.49    11578.72     96.16 o
 -11   0   7     3021.77     3032.11     58.10 o
  -9   0   7      366.05      385.13     44.00 o
  -7   0   7     2891.79     2971.22     69.27 o
  -5   0   7     6653.37     6607.05     84.27 o
  -3   0   7     4289.65     4375.05     82.19 o
  -1   0   7     1183.48     1124.28     54.55 o
   1   0   7      257.74      335.32     45.31 o
   3   0   7     7049.92     7885.00    178.41 o
   5   0   7     6240.37     6525.17    129.87 o
   7   0   7     4094.13     4205.34     71.80 o
   9   0   7     9258.17     9538.85    107.88 o
  11   0   7    15141.77    16407.57    317.34 o
  13   0   7      617.63      605.56     62.74 o
  15   0   7       38.13       31.37     68.58 o
  17   0   7      157.96      176.80     59.06 o
 -20   1   7      731.56      704.79     82.19 o
 -19   1   7        0.39      -18.67     62.59 o
 -18   1   7     1058.92     1062.60     53.68 o
 -17   1   7      190.54      179.79     50.58 o
 -16   1   7       30.03       12.28     40.25 o
 -15   1   7       19.74       17.90     34.26 o
 -14   1   7      890.21      925.40     37.54 o
 -13   1   7      201.67      220.95     30.45 o
 -12   1   7     4721.41     4663.62     49.15 o
 -11   1   7        4.55       -8.41     27.69 o
 -10   1   7     2446.62     2303.74     43.54 o
  -9   1   7      591.65      623.94     32.59 o
  -8   1   7     3685.05     3739.75     85.84 o
  -7   1   7       88.42      138.91     30.99 o
  -6   1   7     9969.06    10047.07    118.98 o
  -5   1   7     1024.75     1051.08     35.65 o
  -4   1   7     1442.83     1325.55     45.24 o
  -3   1   7     7076.28     7322.95     66.46 o
  -2   1   7     1821.68     1851.54     44.69 o
  -1   1   7      410.95      423.44     39.84 o
   0   1   7     3630.95     3467.77     75.83 o
   1   1   7      344.94      431.31     34.75 o
   2   1   7     1023.88      902.29     35.14 o
   3   1   7      611.96      620.05     35.57 o
   4   1   7     1530.90     1445.04     37.40 o
   5   1   7      304.99      367.10     36.23 o
   6   1   7     2721.22     2741.01     40.03 o
   7   1   7      210.16      243.06     35.04 o
   8   1   7      462.83      406.08     30.34 o
   9   1   7     1204.58     1236.83     36.76 o
  10   1   7       56.21       48.09     26.47 o
  11   1   7     1623.71     1668.31     44.48 o
  12   1   7     1254.19     1302.04     46.06 o
  13   1   7       23.55       20.36     31.79 o
  14   1   7     1880.81     1869.74     40.50 o
  15   1   7        8.38       32.01     37.03 o
  16   1   7      867.89      856.31     42.91 o
  17   1   7       48.78       21.47     47.30 o
 -20   2   7        0.07       96.13     64.13 o
 -19   2   7       24.33      -10.32     63.59 o
 -18   2   7       29.04       64.33     57.23 o
 -17   2   7      873.52      928.45     55.48 o
 -16   2   7      876.10      798.23     45.28 o
 -15   2   7      528.14      538.62     36.98 o
 -14   2   7      502.91      564.41     36.93 o
 -13   2   7      268.35      236.61     30.04 o
 -12   2   7       11.81        1.51     28.35 o
 -11   2   7     1773.36     1743.77     37.67 o
 -10   2   7      243.66      241.16     34.42 o
  -9   2   7      454.29      436.37     31.03 o
  -8   2   7       12.14       28.28     28.24 o
  -7   2   7     4193.70     4258.35    104.72 o
  -6   2   7     2084.72     2211.54     43.11 o
  -5   2   7     3161.25     3134.25     50.77 o
  -4   2   7      419.52      420.19     33.25 o
  -3   2   7     5337.14     5450.97    133.20 o
  -2   2   7     1197.04     1189.72     37.80 o
  -1   2   7     2436.08     2466.48     46.61 o
   0   2   7        1.60       -7.32     26.98 o
   1   2   7     5120.43     5326.57     56.52 o
   2   2   7     5370.50     5873.02     83.44 o
   3   2   7      841.42      944.19     32.86 o
   4   2   7     1820.08     1899.75     36.22 o
   5   2   7      285.53      328.03     30.54 o
   6   2   7       96.93      102.99     26.65 o
   7   2   7     1562.93     1463.93     34.10 o
   8   2   7       53.68       34.42     28.10 o
   9   2   7     2005.51     2016.18     36.17 o
  10   2   7       36.00       49.05     30.92 o
  11   2   7        5.41       -0.19     33.66 o
  12   2   7      116.26      142.21     34.89 o
  13   2   7     1775.81     1752.30     39.77 o
  14   2   7      105.54      122.47     33.23 o
  15   2   7        1.53      -47.98     47.98 o
  16   2   7        1.78       50.22     44.58 o
  17   2   7      122.94      202.66     78.38 o
 -19   3   7      172.79      147.73     65.06 o
 -18   3   7      559.63      451.19     58.58 o
 -17   3   7       90.83      139.22     53.78 o
 -16   3   7      124.87      133.80     56.60 o
 -15   3   7        7.42       17.92     40.74 o
 -14   3   7       72.91       52.78     42.55 o
 -13   3   7      105.86       78.22     37.82 o
 -12   3   7      304.34      351.57     30.11 o
 -11   3   7       17.08       15.02     30.87 o
 -10   3   7     1015.20      988.75     35.95 o
  -9   3   7       54.11       53.72     30.68 o
  -8   3   7     3105.24     3025.73     79.72 o
  -7   3   7      425.53      414.42     36.09 o
  -6   3   7      416.70      371.06     34.41 o
  -5   3   7      596.58      601.71     36.28 o
  -4   3   7       28.27       25.54     32.69 o
  -3   3   7      419.62      393.55     38.64 o
  -2   3   7      755.25      735.25     37.58 o
  -1   3   7      150.43      187.01     30.41 o
   0   3   7     1370.24     1360.43     40.51 o
   1   3   7        5.01        2.31     31.37 o
   2   3   7     5540.09     5507.58     58.09 o
   3   3   7       10.53       23.46     31.28 o
   4   3   7     5001.43     4936.01     53.19 o
   5   3   7       66.41       53.57     28.61 o
   6   3   7     1654.57     1618.55     35.59 o
   7   3   7        9.58       -0.40     27.97 o
   8   3   7      118.12      119.00     28.45 o
   9   3   7      395.64      433.77     38.99 o
  10   3   7      392.62      434.37     38.95 o
  11   3   7        2.15       34.56     33.74 o
  12   3   7       42.10       71.80     37.95 o
  13   3   7       69.68       11.42     39.13 o
  14   3   7      179.83      197.49     48.15 o
  15   3   7      385.54      317.78     55.41 o
  16   3   7      939.71      968.07     49.01 o
 -18   4   7      113.78      106.27     65.35 o
 -17   4   7      811.43      834.55     74.53 o
 -16   4   7      458.78      451.62     71.61 o
 -15   4   7      609.37      555.82     59.65 o
 -14   4   7        9.41       25.49     43.32 o
 -13   4   7      636.71      712.10     48.88 o
 -12   4   7     1195.59     1254.65     46.50 o
 -11   4   7       64.77       40.58     39.97 o
 -10   4   7      153.57      145.71     29.50 o
  -9   4   7      109.57      100.97     33.88 o
  -8   4   7     1183.14     1204.93     42.17 o
  -7   4   7       37.51       45.35     32.15 o
  -6   4   7        0.06        3.80     33.79 o
  -5   4   7     1884.15     1817.32     47.33 o
  -4   4   7      200.01      196.33     37.52 o
  -3   4   7     2363.02     2329.19     51.06 o
  -2   4   7      202.10      224.34     40.10 o
  -1   4   7     4813.24     4822.49     72.25 o
   0   4   7       14.62       -1.79     31.34 o
   1   4   7      426.34      482.97     37.88 o
   2   4   7      510.43      515.20     36.00 o
   3   4   7       42.11       33.64     28.91 o
   4   4   7       80.66       87.61     35.36 o
   5   4   7     1094.56     1025.80     37.15 o
   6   4   7      394.21      380.47     36.42 o
   7   4   7     1447.32     1535.96     41.68 o
   8   4   7      224.79      189.51     38.33 o
   9   4   7      212.17      245.20     35.02 o
  10   4   7       19.37       57.43     33.90 o
  11   4   7       72.38       85.68     35.65 o
  12   4   7       19.84       12.79     37.05 o
  13   4   7        4.06       21.22     45.16 o
  14   4   7      230.15      234.59     45.65 o
  15   4   7        2.93       18.97     49.55 o
 -17   5   7        8.06        2.99     71.10 o
 -16   5   7       43.91       22.14     70.95 o
 -15   5   7       22.37       29.47     62.77 o
 -14   5   7       65.30       49.66     53.99 o
 -13   5   7       26.26       21.96     42.79 o
 -12   5   7      949.84      968.41     49.01 o
 -11   5   7       10.64        3.36     46.51 o
 -10   5   7     1704.98     1725.32     53.90 o
  -9   5   7      240.61      243.93     40.44 o
  -8   5   7     2258.94     2301.33     52.30 o
  -7   5   7       76.11       77.91     44.15 o
  -6   5   7      863.79      820.95     43.94 o
  -5   5   7     1270.37     1239.64     45.48 o
  -4   5   7      565.43      566.98     41.55 o
  -3   5   7      413.54      422.46     35.81 o
  -2   5   7        1.72       -9.14     38.92 o
  -1   5   7      253.52      284.19     41.04 o
   0   5   7     2475.17     2498.62     54.54 o
   1   5   7      738.40      761.02     42.56 o
   2   5   7     2680.71     2683.13     52.66 o
   3   5   7      923.36      966.53     42.02 o
   4   5   7     1966.10     2128.35     53.58 o
   5   5   7       13.98       13.75     41.92 o
   6   5   7       32.70       32.21     42.27 o
   7   5   7       84.76       93.60     42.84 o
   8   5   7       47.96       60.10     38.19 o
   9   5   7      181.74      150.79     44.09 o
  10   5   7       22.92       32.15     38.96 o
  11   5   7       25.98       61.16     43.85 o
  12   5   7     1086.71     1013.74     52.80 o
  13   5   7        2.80       24.50     44.91 o
 -15   6   7     1535.15     1568.69     83.09 o
 -14   6   7        0.01       25.41     78.97 o
 -13   6   7      899.26      909.09     79.03 o
 -12   6   7       73.19       59.20     71.97 o
 -11   6   7      203.15      237.33     50.50 o
 -10   6   7      133.07      149.53     52.63 o
  -9   6   7        4.82       25.17     47.71 o
  -8   6   7       18.23       12.25     52.74 o
  -7   6   7      191.55      223.20     55.36 o
  -6   6   7       67.39       84.52     46.23 o
  -5   6   7     1438.46     1469.21     68.78 o
  -4   6   7      158.06      131.28     58.39 o
  -3   6   7     2351.22     2358.69     72.79 o
  -2   6   7        1.81       14.99     50.32 o
  -1   6   7      620.16      731.51     60.39 o
   0   6   7       38.53       57.41     54.18 o
   1   6   7       15.79       10.91     47.05 o
   2   6   7       26.21       28.20     44.45 o
   3   6   7        1.00       14.18     44.24 o
   4   6   7      490.87      501.61     46.80 o
   5   6   7      555.91      558.17     47.62 o
   6   6   7      231.22      229.85     44.66 o
   7   6   7      650.06      648.70     47.35 o
   8   6   7       83.79       72.71     49.02 o
   9   6   7      896.73      956.72     57.79 o
  10   6   7       21.62        4.67     44.75 o
  11   6   7      864.26      804.55     59.65 o
 -12   7   7      543.12      546.10     85.75 o
 -11   7   7        1.48        4.82     70.53 o
 -10   7   7     1071.71     1144.83    122.85 o
  -9   7   7      102.26       77.39    111.19 o
  -8   7   7      119.61      171.83     76.48 o
  -7   7   7      335.51      286.29     70.29 o
  -6   7   7       19.04       51.25     64.73 o
  -5   7   7       38.82       33.06     62.02 o
  -4   7   7       26.96       15.43     68.36 o
  -3   7   7      227.57      217.41     70.05 o
  -2   7   7       25.59       62.47     67.78 o
  -1   7   7       30.70       35.58     72.79 o
   0   7   7       24.65       12.71     66.09 o
   1   7   7      207.24      206.78     56.27 o
   2   7   7      767.70      731.53     64.06 o
   3   7   7      402.55      339.07     57.86 o
   4   7   7      295.37      356.64     64.57 o
   5   7   7      105.74       93.47     57.15 o
   6   7   7      322.76      256.29     58.41 o
   7   7   7        2.12        4.00     55.35 o
   8   7   7      209.01      216.68     56.83 o
   9   7   7        1.50        5.93     65.23 o
  -8   8   7        1.39       -3.49    110.44 o
  -7   8   7      177.70      217.70    126.27 o
  -6   8   7       11.53       29.43    121.73 o
  -5   8   7       55.77        2.56    136.37 o
  -4   8   7        9.82       49.52    133.64 o
  -3   8   7      347.92      380.09    100.03 o
  -2   8   7        0.37        3.99    101.95 o
  -1   8   7      349.90      340.29    118.07 o
   0   8   7        5.08        4.02    127.61 o
   1   8   7      503.63      529.40    145.12 o
   2   8   7        0.58       -7.80    137.11 o
   3   8   7        1.72        1.49    133.08 o
   4   8   7        1.59        7.45     97.11 o
 -20   0   8      375.06      180.59    115.11 o
 -18   0   8       54.62      158.83     87.12 o
 -16   0   8      266.81      225.22     47.69 o
 -14   0   8      657.14      603.62     53.25 o
 -12   0   8     2338.66     2188.86     55.45 o
 -10   0   8     5293.62     5122.77     74.36 o
  -8   0   8     4331.96     4556.77    149.47 o
  -6   0   8    11137.42    12433.21    276.16 o
  -4   0   8      412.06      320.04     54.32 o
  -2   0   8      605.06      660.91     55.67 o
   0   0   8       80.40      131.98     50.92 o
   2   0   8       50.28       17.52     35.06 o
   4   0   8     3993.92     4318.72    153.78 o
   6   0   8     1517.38     1437.61     56.13 o
   8   0   8      115.99      146.10     33.94 o
  10   0   8      678.20      670.95     63.25 o
  12   0   8      627.71      679.59     52.69 o
  14   0   8     1370.86     1356.92     52.19 o
  16   0   8      951.08      982.41     58.31 o
 -20   1   8       78.82       72.34     71.06 o
 -19   1   8       65.24       83.94     77.56 o
 -18   1   8        1.46      -21.09     55.98 o
 -17   1   8       15.00       45.88     33.81 o
 -16   1   8     1354.86     1375.97     39.93 o
 -15   1   8     1280.82     1321.89     55.33 o
 -14   1   8      226.97      236.13     36.98 o
 -13   1   8     5815.56     5734.64     53.97 o
 -12   1   8      974.08     1030.16     35.63 o
 -11   1   8     1660.26     1634.39     37.74 o
 -10   1   8        6.26       -3.16     31.24 o
  -9   1   8      228.29      201.54     28.93 o
  -8   1   8     1514.89     1709.36     39.46 o
  -7   1   8      566.19      609.95     35.87 o
  -6   1   8     5199.40     6031.83     60.73 o
  -5   1   8     2189.69     2248.95     45.33 o
  -4   1   8    10226.99    11165.92    172.07 o
  -3   1   8    10500.70    10511.28     72.64 o
  -2   1   8      181.50      236.68     31.39 o
  -1   1   8     8473.82     8439.84    101.30 o
   0   1   8        0.32        4.42     27.05 o
   1   1   8      212.99      186.18     32.63 o
   2   1   8     2503.02     2832.14     49.13 o
   3   1   8      179.14      200.90     29.23 o
   4   1   8     1802.18     1921.16     36.94 o
   5   1   8      620.34      588.30     31.66 o
   6   1   8     2493.78     2596.17     50.57 o
   7   1   8     1065.01     1023.33     33.14 o
   8   1   8      453.24      435.48     32.68 o
   9   1   8     2050.31     1938.90     50.15 o
  10   1   8      199.40      205.33     38.60 o
  11   1   8     3906.13     4003.29     52.02 o
  12   1   8      557.47      533.79     34.26 o
  13   1   8      468.30      486.68     39.49 o
  14   1   8       62.81       88.22     35.83 o
  15   1   8       19.56       18.93     40.41 o
  16   1   8      284.35      249.33     49.55 o
 -20   2   8      302.40      323.20     66.19 o
 -19   2   8       53.79       27.98     64.20 o
 -18   2   8      840.37      878.72     72.30 o
 -17   2   8      147.06      117.91     44.71 o
 -16   2   8      314.66      252.37     43.45 o
 -15   2   8     1032.68      995.66     41.13 o
 -14   2   8      174.47      190.14     35.20 o
 -13   2   8     1031.46     1017.11     40.54 o
 -12   2   8      332.90      314.87     32.25 o
 -11   2   8        7.27       13.84     31.09 o
 -10   2   8     3139.41     3121.92     51.44 o
  -9   2   8      300.41      309.29     32.32 o
  -8   2   8     6384.87     6623.82    116.53 o
  -7   2   8      825.83      849.98     37.36 o
  -6   2   8     1118.40      984.94     38.16 o
  -5   2   8     1956.34     2134.74     46.57 o
  -4   2   8      364.41      392.58     35.03 o
  -3   2   8     2111.48     2360.60     43.69 o
  -2   2   8      294.92      292.32     33.23 o
  -1   2   8      221.42      244.08     32.67 o
   0   2   8     2179.97     2199.32     41.58 o
   1   2   8       63.20       68.46     35.48 o
   2   2   8     4887.72     5103.81     82.43 o
   3   2   8      134.03      136.96     29.24 o
   4   2   8     3185.10     3107.44     57.80 o
   5   2   8      468.26      492.52     31.21 o
   6   2   8     1622.06     1644.12     40.16 o
   7   2   8       15.47       18.55     27.90 o
   8   2   8      848.97      838.70     30.38 o
   9   2   8       86.07       68.44     32.68 o
  10   2   8      223.34      191.46     34.80 o
  11   2   8      891.25      829.50     40.89 o
  12   2   8      104.75      135.06     34.64 o
  13   2   8        0.34       24.62     34.71 o
  14   2   8      670.96      783.37     48.96 o
  15   2   8       46.24       48.18     43.90 o
  16   2   8      888.36      917.14     45.38 o
 -19   3   8       16.52      -18.62     79.89 o
 -18   3   8      150.55      109.40     79.10 o
 -17   3   8     2985.27     2904.94    103.78 o
 -16   3   8      895.99      867.08     48.59 o
 -15   3   8     2457.74     2356.85     73.63 o
 -14   3   8      121.72      114.70     38.83 o
 -13   3   8       37.58       32.24     39.73 o
 -12   3   8       27.28       17.35     34.47 o
 -11   3   8      112.00      126.61     31.80 o
 -10   3   8      535.26      558.24     36.15 o
  -9   3   8      149.01      148.72     32.50 o
  -8   3   8        0.05      -15.62     30.95 o
  -7   3   8      113.49      110.37     35.95 o
  -6   3   8     1415.89     1518.70     41.13 o
  -5   3   8      596.98      497.59     30.57 o
  -4   3   8      341.23      333.69     34.15 o
  -3   3   8     1183.47     1143.48     39.29 o
  -2   3   8       97.51      134.67     29.40 o
  -1   3   8     4728.47     4711.82     62.43 o
   0   3   8      474.55      485.48     35.10 o
   1   3   8     4441.68     4515.43     81.37 o
   2   3   8        0.21       13.04     31.51 o
   3   3   8       31.04       23.31     28.29 o
   4   3   8        3.44       27.13     28.30 o
   5   3   8      222.85      195.98     27.55 o
   6   3   8      944.16      896.96     33.36 o
   7   3   8      557.80      483.87     32.73 o
   8   3   8      359.89      385.14     38.85 o
   9   3   8     1471.06     1518.02     41.40 o
  10   3   8      106.20       98.76     41.80 o
  11   3   8       13.04       -4.61     37.70 o
  12   3   8       14.33       -5.59     38.31 o
  13   3   8      391.57      383.18     44.08 o
  14   3   8       90.15      184.75     40.29 o
  15   3   8       71.00      -11.12     45.22 o
 -18   4   8      737.59      741.27     69.16 o
 -17   4   8       60.91       12.82     60.11 o
 -16   4   8      114.95      178.41     54.06 o
 -15   4   8      224.75      187.30     43.19 o
 -14   4   8       62.88       84.79     37.38 o
 -13   4   8       53.61       42.45     38.96 o
 -12   4   8      231.39      246.74     43.32 o
 -11   4   8      321.70      353.27     41.50 o
 -10   4   8     1312.50     1300.09     42.79 o
  -9   4   8      260.27      259.26     31.61 o
  -8   4   8     1203.00     1151.96     37.40 o
  -7   4   8        1.86        7.54     33.15 o
  -6   4   8      471.81      426.01     34.96 o
  -5   4   8       59.89       56.71     32.26 o
  -4   4   8      215.96      225.22     36.84 o
  -3   4   8      105.69      115.68     32.77 o
  -2   4   8      196.71      179.13     36.23 o
  -1   4   8       13.31       24.22     32.60 o
   0   4   8     1000.00      984.03     41.30 o
   1   4   8        0.04        4.05     34.87 o
   2   4   8     4646.58     4604.57     85.83 o
   3   4   8      235.11      276.38     33.24 o
   4   4   8     3063.26     3069.12     46.40 o
   5   4   8       38.57       52.04     26.06 o
   6   4   8      784.42      847.95     45.31 o
   7   4   8       38.77       54.15     34.34 o
   8   4   8      126.93      145.77     32.18 o
   9   4   8      114.13      141.74     29.96 o
  10   4   8      434.44      453.11     39.80 o
  11   4   8      126.68      120.06     39.41 o
  12   4   8      622.69      619.23     49.15 o
  13   4   8        0.74       31.17     53.43 o
  14   4   8      435.73      489.26     46.95 o
 -17   5   8      167.19      173.85    116.05 o
 -16   5   8       13.58       21.34     70.42 o
 -15   5   8      344.50      305.46     53.86 o
 -14   5   8       72.07       76.63     62.73 o
 -13   5   8     1987.36     2066.67     58.61 o
 -12   5   8      268.73      261.64     52.62 o
 -11   5   8       95.36      106.05     40.75 o
 -10   5   8      444.44      453.49     41.21 o
  -9   5   8        3.10       20.91     38.35 o
  -8   5   8      210.28      243.34     39.42 o
  -7   5   8      111.12      102.75     39.20 o
  -6   5   8      113.72      135.71     43.82 o
  -5   5   8     2052.82     1925.50     60.19 o
  -4   5   8      170.49      152.11     38.83 o
  -3   5   8     2615.96     2573.38     53.46 o
  -2   5   8      387.65      368.79     39.78 o
  -1   5   8      229.20      176.78     36.93 o
   0   5   8      136.58      137.60     36.25 o
   1   5   8       95.27       90.70     35.95 o
   2   5   8     1036.37     1105.00     48.85 o
   3   5   8      306.90      289.02     39.88 o
   4   5   8        3.78       12.08     41.78 o
   5   5   8      418.54      434.68     37.78 o
   6   5   8      167.04      157.67     38.80 o
   7   5   8     1427.50     1379.86     49.26 o
   8   5   8       37.93       56.94     43.08 o
   9   5   8      627.75      638.47     46.57 o
  10   5   8       39.75       59.37     55.55 o
  11   5   8      696.98      726.80     49.31 o
  12   5   8      276.36      236.32     56.33 o
  13   5   8       12.17      -13.34     45.56 o
 -15   6   8       23.37      -20.83     73.03 o
 -14   6   8        1.73       27.52     64.10 o
 -13   6   8       76.86       95.27     64.57 o
 -12   6   8      818.64      833.83     64.21 o
 -11   6   8       56.92       76.86     52.15 o
 -10   6   8      294.20      334.62     48.14 o
  -9   6   8       28.00        9.38     52.23 o
  -8   6   8      337.81      352.77     55.78 o
  -7   6   8      205.80      199.96     49.25 o
  -6   6   8      443.50      532.69     52.72 o
  -5   6   8        1.12       16.23     49.38 o
  -4   6   8       40.40       35.06     48.84 o
  -3   6   8       34.25       16.96     50.31 o
  -2   6   8       55.84       57.16     47.27 o
  -1   6   8      159.72      137.04     51.17 o
   0   6   8      853.83      850.52     55.58 o
   1   6   8      215.11      193.50     44.46 o
   2   6   8      322.12      346.81     46.67 o
   3   6   8        5.32       18.05     43.18 o
   4   6   8     1016.73     1000.86     50.06 o
   5   6   8      288.38      281.29     45.88 o
   6   6   8     1013.69      948.05     49.86 o
   7   6   8        8.50       -2.27     39.49 o
   8   6   8        1.07       28.37     50.64 o
   9   6   8      235.62      234.84     52.40 o
  10   6   8        6.31       22.67     51.51 o
  11   6   8       20.58       41.28     45.75 o
 -12   7   8        6.17      -37.96     89.27 o
 -11   7   8      426.65      451.42     80.88 o
 -10   7   8       37.01        0.53     73.36 o
  -9   7   8       93.00       81.84     70.49 o
  -8   7   8       98.06      111.78     77.63 o
  -7   7   8      533.08      604.12     84.97 o
  -6   7   8       82.58      106.48     76.02 o
  -5   7   8      634.81      620.21     69.01 o
  -4   7   8       12.77       49.31     66.16 o
  -3   7   8      540.32      459.90     74.85 o
  -2   7   8       49.38       84.83     69.95 o
  -1   7   8      550.00      658.05     80.86 o
   0   7   8       19.04       40.32     56.98 o
   1   7   8      276.66      256.75     53.29 o
   2   7   8      248.06      223.03     60.62 o
   3   7   8      160.60      173.42     61.67 o
   4   7   8       24.42       12.12     59.53 o
   5   7   8       60.11      101.75     58.78 o
   6   7   8      243.89      175.51     57.55 o
   7   7   8      752.56      694.49     62.69 o
   8   7   8        2.82        6.72     56.05 o
  -7   8   8       19.04        2.68    124.34 o
  -6   8   8      674.76      649.92     92.63 o
  -5   8   8        3.08       -3.61     90.66 o
  -4   8   8      464.01      441.99     94.63 o
  -3   8   8       13.31       21.43     91.05 o
  -2   8   8      189.30      166.35     98.27 o
  -1   8   8        7.97       10.34     96.46 o
   0   8   8      192.23      184.34    102.93 o
   1   8   8       24.10       32.23    102.53 o
   2   8   8      596.56      495.12    107.34 o
   3   8   8        1.27      -40.86    112.87 o
 -19   0   9        1.86       25.50    107.70 o
 -17   0   9      544.31      597.99     53.28 o
 -15   0   9        9.11      -23.65     53.37 o
 -13   0   9    13810.90    14019.64    276.96 o
 -11   0   9     4651.42     4790.26    241.20 o
  -9   0   9      780.48      798.99     44.51 o
  -7   0   9       26.61       66.73     41.58 o
  -5   0   9    13600.84    14617.32    110.45 o
  -3   0   9     2698.15     2610.01     79.53 o
  -1   0   9     2137.85     2035.80     52.17 o
   1   0   9     1188.17     1431.04     46.79 o
   3   0   9     2122.80     2460.75     68.28 o
   5   0   9      168.18      148.00     36.36 o
   7   0   9     1355.70     1258.67     60.93 o
   9   0   9     1909.31     2009.67     65.15 o
  11   0   9     1406.23     1481.64     68.03 o
  13   0   9      134.95       71.10     51.86 o
  15   0   9       28.60      -16.34     65.50 o
 -20   1   9      679.49      590.57     68.77 o
 -19   1   9       78.01      102.73     65.63 o
 -18   1   9      432.61      434.31     41.98 o
 -17   1   9      251.44      215.25     37.74 o
 -16   1   9      189.27      179.18     37.68 o
 -15   1   9     1256.74     1276.44     38.88 o
 -14   1   9        0.62      -12.53     36.32 o
 -13   1   9     1009.88      985.01     32.79 o
 -12   1   9      988.82      980.36     33.01 o
 -11   1   9       14.16        0.95     31.88 o
 -10   1   9     1928.84     1846.94     39.15 o
  -9   1   9       39.49       24.50     30.22 o
  -8   1   9     2745.17     2631.43     44.52 o
  -7   1   9       34.10       26.16     32.24 o
  -6   1   9     3123.49     3052.59     43.07 o
  -5   1   9     1547.89     1581.90     37.17 o
  -4   1   9      394.81      398.19     38.25 o
  -3   1   9      309.27      258.38     30.98 o
  -2   1   9        3.12       -1.76     29.08 o
  -1   1   9       19.42       11.58     29.02 o
   0   1   9      764.28      716.46     35.36 o
   1   1   9      235.49      260.94     28.00 o
   2   1   9     2053.72     1861.32     36.94 o
   3   1   9      406.82      389.28     33.36 o
   4   1   9     2126.94     2037.47     43.00 o
   5   1   9        4.67       18.18     24.43 o
   6   1   9      905.61      860.85     34.82 o
   7   1   9       81.19       96.70     27.99 o
   8   1   9       62.18       55.15     28.20 o
   9   1   9      561.10      570.35     34.25 o
  10   1   9        0.31       52.02     37.01 o
  11   1   9     1750.91     1653.55     39.36 o
  12   1   9       31.83       22.72     38.08 o
  13   1   9      684.23      622.67     35.41 o
  14   1   9      385.50      421.01     50.35 o
  15   1   9        1.31       60.10     47.96 o
  16   1   9      827.29      802.79     58.38 o
 -20   2   9       68.53       23.43     65.13 o
 -19   2   9      131.02       49.43     71.01 o
 -18   2   9       25.25       57.63     51.26 o
 -17   2   9      159.56      162.77     35.35 o
 -16   2   9       22.72       44.63     35.26 o
 -15   2   9     1946.43     1996.06     44.71 o
 -14   2   9       42.64       18.54     36.70 o
 -13   2   9      105.34       80.49     40.61 o
 -12   2   9       83.98       90.02     31.56 o
 -11   2   9     1076.87     1094.33     34.75 o
 -10   2   9      381.56      333.16     29.96 o
  -9   2   9     2314.38     2458.32     42.70 o
  -8   2   9      195.38      213.52     28.38 o
  -7   2   9     1520.10     1447.05     35.62 o
  -6   2   9      119.28      160.13     32.49 o
  -5   2   9      720.34      606.87     33.30 o
  -4   2   9     1158.00     1120.25     36.26 o
  -3   2   9     7982.24     8051.04    136.37 o
  -2   2   9     1259.92     1367.91     36.97 o
  -1   2   9     2421.14     2360.54     41.54 o
   0   2   9      995.55      990.03     36.98 o
   1   2   9     3450.00     3420.89     43.07 o
   2   2   9      116.20      123.80     28.77 o
   3   2   9     1445.11     1588.98     39.61 o
   4   2   9     1478.05     1510.14     41.43 o
   5   2   9        1.68       19.63     27.82 o
   6   2   9        5.97       -7.04     27.99 o
   7   2   9      401.53      400.46     28.35 o
   8   2   9      106.60       92.72     32.79 o
   9   2   9     2342.87     2477.54     43.97 o
  10   2   9      118.83       90.08     37.64 o
  11   2   9      838.95      929.27     36.07 o
  12   2   9       19.55       57.59     42.39 o
  13   2   9      372.25      415.17     42.79 o
  14   2   9       67.35      113.65     47.74 o
  15   2   9      131.45       54.03     57.35 o
 -19   3   9       22.51       74.31     70.70 o
 -18   3   9     1018.82     1002.55     56.94 o
 -17   3   9       16.86        2.98     51.58 o
 -16   3   9      127.59      116.97     36.41 o
 -15   3   9       26.33       26.91     38.01 o
 -14   3   9      162.08      178.39     35.89 o
 -13   3   9       31.49       34.84     37.84 o
 -12   3   9       24.24       18.10     34.79 o
 -11   3   9        0.23       -7.04     35.12 o
 -10   3   9     1837.95     1872.17     41.13 o
  -9   3   9       94.62       99.63     29.92 o
  -8   3   9     6922.86     6979.68    179.74 o
  -7   3   9      749.95      760.55     40.00 o
  -6   3   9     2212.12     2189.78     46.85 o
  -5   3   9      302.94      273.97     37.06 o
  -4   3   9     1039.40     1065.86     36.40 o
  -3   3   9      228.78      241.11     30.38 o
  -2   3   9        1.75        3.47     26.34 o
  -1   3   9      303.69      341.82     30.74 o
   0   3   9       22.55        9.76     28.67 o
   1   3   9      136.95      126.52     27.35 o
   2   3   9     1965.45     1902.87     49.73 o
   3   3   9       24.48       58.04     28.21 o
   4   3   9     5963.42     5982.27     63.23 o
   5   3   9       61.84       93.06     28.58 o
   6   3   9     1296.18     1333.72     40.43 o
   7   3   9      107.97      107.57     31.75 o
   8   3   9     1321.72     1357.85     43.40 o
   9   3   9       64.85       65.48     37.51 o
  10   3   9        6.43      -26.30     34.45 o
  11   3   9      299.17      249.27     33.96 o
  12   3   9      158.19      126.29     33.92 o
  13   3   9       71.52       27.79     55.94 o
  14   3   9      835.54      771.07     52.00 o
  15   3   9        8.78      -66.72     79.39 o
 -18   4   9      142.95      177.22     66.85 o
 -17   4   9      705.18      748.91     59.41 o
 -16   4   9       28.21       50.83     55.32 o
 -15   4   9     1196.48     1231.02     54.48 o
 -14   4   9        9.33       14.58     39.72 o
 -13   4   9     1601.67     1628.58     47.03 o
 -12   4   9       99.01       96.81     39.08 o
 -11   4   9      114.73      134.65     35.69 o
 -10   4   9        0.26        5.42     35.20 o
  -9   4   9       64.70       99.51     38.46 o
  -8   4   9      121.17       93.25     34.20 o
  -7   4   9        0.81       -4.67     31.71 o
  -6   4   9       31.12       33.35     35.56 o
  -5   4   9      776.66      741.37     39.69 o
  -4   4   9       14.20       -3.88     31.50 o
  -3   4   9      362.46      347.56     33.60 o
  -2   4   9       95.18       86.66     35.30 o
  -1   4   9     2312.79     2264.06     45.29 o
   0   4   9      466.91      485.12     34.91 o
   1   4   9     1466.98     1487.29     37.03 o
   2   4   9     1480.90     1613.63     44.29 o
   3   4   9      578.07      611.16     35.10 o
   4   4   9      247.50      241.14     30.29 o
   5   4   9      167.06      121.28     35.20 o
   6   4   9      605.80      689.74     44.31 o
   7   4   9     1696.00     1759.22     42.76 o
   8   4   9       26.46        2.21     34.80 o
   9   4   9      710.35      674.34     41.65 o
  10   4   9      237.57      186.78     39.92 o
  11   4   9      961.68     1034.80     52.04 o
  12   4   9        5.26       10.93     40.59 o
  13   4   9      152.77       88.38     45.69 o
 -16   5   9      247.00      240.05     57.19 o
 -15   5   9       62.31      131.56     55.13 o
 -14   5   9      168.69      156.61     57.16 o
 -13   5   9      188.02      152.49     49.65 o
 -12   5   9      930.56      913.72     47.13 o
 -11   5   9        3.76       13.73     41.27 o
 -10   5   9      611.91      669.67     44.61 o
  -9   5   9       71.87       89.80     39.04 o
  -8   5   9       40.00       39.94     38.67 o
  -7   5   9       48.12       79.84     38.51 o
  -6   5   9      815.09      898.61     46.75 o
  -5   5   9      571.72      594.52     39.24 o
  -4   5   9      105.16       62.58     43.54 o
  -3   5   9        7.46       19.92     39.16 o
  -2   5   9       49.46       60.07     42.73 o
  -1   5   9       34.25       32.22     39.90 o
   0   5   9     2736.52     2886.69     57.50 o
   1   5   9      102.42      114.70     43.63 o
   2   5   9     3961.37     4221.39     67.04 o
   3   5   9      297.79      296.85     36.71 o
   4   5   9      527.73      549.80     41.04 o
   5   5   9      493.79      523.41     45.10 o
   6   5   9     1460.94     1476.44     43.30 o
   7   5   9        0.71       -0.82     35.33 o
   8   5   9      158.54      141.75     39.97 o
   9   5   9        0.90       -6.51     42.63 o
  10   5   9      132.13      109.34     54.45 o
  11   5   9      225.18      184.24     45.84 o
  12   5   9      726.74      656.08     48.79 o
 -14   6   9       21.09       13.70     57.11 o
 -13   6   9     1478.23     1521.22     70.13 o
 -12   6   9       67.75       30.26     63.89 o
 -11   6   9      390.83      419.75     58.76 o
 -10   6   9      423.56      416.02     50.93 o
  -9   6   9      184.49      155.81     44.17 o
  -8   6   9       85.88      102.54     47.35 o
  -7   6   9      211.15      223.79     43.83 o
  -6   6   9       47.22       28.66     39.61 o
  -5   6   9      340.97      401.93     49.88 o
  -4   6   9       18.06       21.09     47.08 o
  -3   6   9     1449.41     1419.39     57.38 o
  -2   6   9        5.29       10.99     48.03 o
  -1   6   9     1422.47     1504.08     57.36 o
   0   6   9      469.86      464.02     48.53 o
   1   6   9      382.75      419.20     45.37 o
   2   6   9      256.90      259.53     46.71 o
   3   6   9        3.08       20.56     44.83 o
   4   6   9      177.77      173.44     45.12 o
   5   6   9      670.68      689.62     47.97 o
   6   6   9       16.35       19.93     52.59 o
   7   6   9      742.98      735.42     57.50 o
   8   6   9        8.64        7.06     48.66 o
   9   6   9      463.28      492.37     57.88 o
  10   6   9        8.82      -14.65     46.17 o
 -11   7   9       24.20       51.88     70.00 o
 -10   7   9      690.99      649.49     75.55 o
  -9   7   9        0.24      -13.74     71.79 o
  -8   7   9      640.08      638.25     75.30 o
  -7   7   9       71.28        4.93     78.87 o
  -6   7   9      275.15      294.82     71.49 o
  -5   7   9       31.07      -32.50     78.64 o
  -4   7   9      631.69      714.71     82.84 o
  -3   7   9      190.60      177.76     73.61 o
  -2   7   9        0.05       -3.78     70.11 o
  -1   7   9       86.66       87.81     62.44 o
   0   7   9      114.35      124.75     60.82 o
   1   7   9       90.80      102.21     63.51 o
   2   7   9       27.77       74.21     59.93 o
   3   7   9        1.37       -8.51     56.62 o
   4   7   9      435.56      455.97     58.23 o
   5   7   9      705.16      569.34     61.93 o
   6   7   9      270.35      246.68     56.50 o
   7   7   9        8.94       -2.99     56.55 o
  -5   8   9      436.37      426.84     87.81 o
  -4   8   9       22.25       12.51     92.55 o
  -3   8   9      658.56      677.52     94.69 o
  -2   8   9       35.50       30.02     98.82 o
  -1   8   9      411.82      423.61     89.32 o
   0   8   9       11.93       23.79     93.52 o
   1   8   9      492.34      459.94     97.61 o
 -20   0  10      605.09      528.30     96.78 o
 -18   0  10      118.11       91.98     63.78 o
 -16   0  10       81.56       98.51     54.49 o
 -14   0  10      165.49      155.99     55.17 o
 -12   0  10     1179.05     1150.74     48.85 o
 -10   0  10        9.27       13.16     37.52 o
  -8   0  10     2542.72     2514.31     95.22 o
  -6   0  10      577.43      578.38     40.64 o
  -4   0  10      481.02      479.90     52.93 o
  -2   0  10     1596.13     1746.19     58.24 o
   0   0  10       51.26       29.64     40.49 o
   2   0  10       33.84        7.40     34.43 o
   4   0  10     3031.43     3142.57     56.90 o
   6   0  10     1250.60     1223.75     48.56 o
   8   0  10      783.81      761.69     77.54 o
  10   0  10       52.77       70.60     41.23 o
  12   0  10      602.52      622.73     52.54 o
  14   0  10      396.06      389.22    106.35 o
 -20   1  10      130.49      123.24     71.57 o
 -19   1  10       31.48       -7.24     45.16 o
 -18   1  10      786.08      808.13     45.28 o
 -17   1  10      190.00      206.83     38.31 o
 -16   1  10       58.00       76.09     38.78 o
 -15   1  10     1162.66     1151.75     39.23 o
 -14   1  10      204.87      229.65     35.76 o
 -13   1  10     1342.29     1351.85     45.17 o
 -12   1  10      728.84      722.06     31.52 o
 -11   1  10      812.10      792.57     32.88 o
 -10   1  10      385.73      378.88     32.12 o
  -9   1  10        1.03       23.13     28.46 o
  -8   1  10      466.84      508.24     30.48 o
  -7   1  10      131.50      141.50     27.58 o
  -6   1  10        6.18        7.10     26.86 o
  -5   1  10       60.58       74.95     31.85 o
  -4   1  10      640.95      664.31     34.95 o
  -3   1  10     7404.17     7409.11     86.73 o
  -2   1  10      406.49      431.54     31.36 o
  -1   1  10     5317.83     5121.24    147.88 o
   0   1  10      720.29      752.66     33.02 o
   1   1  10      286.91      236.86     32.33 o
   2   1  10       51.16       46.55     26.37 o
   3   1  10       72.74       98.07     28.50 o
   4   1  10       34.57       38.35     28.57 o
   5   1  10       73.12       59.00     28.07 o
   6   1  10      115.53      120.93     28.01 o
   7   1  10      532.75      521.04     30.45 o
   8   1  10      256.43      249.31     43.19 o
   9   1  10     1989.86     2054.37     40.44 o
  10   1  10      701.59      729.40     41.00 o
  11   1  10     1534.98     1623.16     43.77 o
  12   1  10       76.70       67.84     32.71 o
  13   1  10      120.60      227.39     48.94 o
  14   1  10        3.59       -5.47     40.51 o
  15   1  10       26.36      -16.34     41.30 o
 -19   2  10        4.80       22.13     47.19 o
 -18   2  10      512.01      550.05     48.35 o
 -17   2  10     1040.30      958.98     47.19 o
 -16   2  10       41.66       31.60     35.74 o
 -15   2  10       78.80       91.52     37.17 o
 -14   2  10       52.69       70.34     36.42 o
 -13   2  10      628.20      627.49     37.30 o
 -12   2  10       64.55       78.47     34.84 o
 -11   2  10       59.26       54.98     35.52 o
 -10   2  10     2452.07     2458.50     47.75 o
  -9   2  10      146.72      156.52     29.15 o
  -8   2  10     4522.40     4662.71     76.40 o
  -7   2  10       46.52       45.02     29.67 o
  -6   2  10     6903.25     6834.75     91.00 o
  -5   2  10     1086.77     1083.09     35.47 o
  -4   2  10     1421.23     1545.44     37.95 o
  -3   2  10      966.96      985.11     37.40 o
  -2   2  10      290.77      289.59     33.10 o
  -1   2  10     1175.94     1157.73     33.24 o
   0   2  10      642.48      661.68     31.95 o
   1   2  10      161.56      135.34     29.39 o
   2   2  10     2162.46     2143.02     37.82 o
   3   2  10        2.85      -12.23     26.14 o
   4   2  10     1722.40     1675.85     35.13 o
   5   2  10      344.87      306.73     32.62 o
   6   2  10     1792.95     1845.52     36.97 o
   7   2  10       11.72       11.12     35.26 o
   8   2  10       10.76       20.30     33.74 o
   9   2  10       26.56       27.29     31.79 o
  10   2  10      114.57       99.75     34.50 o
  11   2  10      182.59      180.15     38.70 o
  12   2  10       21.71       39.06     35.32 o
  13   2  10       84.91      122.34     47.76 o
  14   2  10      866.52      931.79     44.65 o
  15   2  10       43.33       73.58     78.26 o
 -19   3  10      105.77       73.12     51.32 o
 -18   3  10       38.97       17.24     52.78 o
 -17   3  10      529.69      552.03     44.76 o
 -16   3  10       19.41      -17.25     40.84 o
 -15   3  10     2127.44     2187.37     50.73 o
 -14   3  10      117.53       89.04     39.46 o
 -13   3  10     1960.83     2052.53     45.46 o
 -12   3  10      545.31      561.94     37.59 o
 -11   3  10      108.62       91.87     38.43 o
 -10   3  10        0.01       13.15     31.68 o
  -9   3  10      326.95      334.18     31.60 o
  -8   3  10      172.38      201.84     30.58 o
  -7   3  10      247.88      257.60     33.69 o
  -6   3  10      287.84      292.79     34.20 o
  -5   3  10     2058.74     2088.10     42.80 o
  -4   3  10      144.87      140.06     32.60 o
  -3   3  10     1490.81     1366.13     35.11 o
  -2   3  10       67.11       64.53     27.15 o
  -1   3  10     3663.68     3626.63     51.22 o
   0   3  10      299.59      325.17     28.52 o
   1   3  10     3796.31     3795.06     73.54 o
   2   3  10        0.53        7.58     27.91 o
   3   3  10      606.14      596.37     37.48 o
   4   3  10        0.25        1.06     30.75 o
   5   3  10       13.89        1.27     30.61 o
   6   3  10       71.63       34.80     34.26 o
   7   3  10      197.01      189.02     38.46 o
   8   3  10       17.52       20.13     29.61 o
   9   3  10      432.54      502.47     43.85 o
  10   3  10        1.42      -38.41     38.41 o
  11   3  10      456.82      520.18     33.40 o
  12   3  10       16.05        2.68     53.11 o
  13   3  10      564.21      567.70     59.15 o
  14   3  10       18.49       50.65     49.44 o
 -18   4  10     1220.00     1151.68     79.48 o
 -17   4  10        0.26      -12.96     56.59 o
 -16   4  10     1119.09     1097.44     60.83 o
 -15   4  10       10.33       11.56     48.75 o
 -14   4  10      127.43       98.86     40.55 o
 -13   4  10      271.47      214.50     37.40 o
 -12   4  10      616.04      637.13     44.47 o
 -11   4  10      572.23      524.40     43.86 o
 -10   4  10     2007.29     2151.93     46.98 o
  -9   4  10        0.05        8.79     34.90 o
  -8   4  10     2238.58     2295.24     51.64 o
  -7   4  10      157.19      142.68     36.32 o
  -6   4  10     1042.38     1016.87     38.05 o
  -5   4  10       26.42       31.47     35.44 o
  -4   4  10       12.57       -3.60     35.20 o
  -3   4  10      198.73      197.31     35.88 o
  -2   4  10      429.13      399.87     33.87 o
  -1   4  10      606.56      578.52     35.10 o
   0   4  10      621.60      606.16     31.13 o
   1   4  10       76.53       60.98     35.52 o
   2   4  10     3111.01     3226.64     48.50 o
   3   4  10      257.10      267.13     43.16 o
   4   4  10     1342.38     1426.11     48.06 o
   5   4  10      154.73      153.80     34.88 o
   6   4  10      507.37      539.75     44.26 o
   7   4  10      115.24       82.66     38.95 o
   8   4  10     1483.39     1457.70     48.96 o
   9   4  10       40.59       62.96     32.17 o
  10   4  10        8.63       77.48     38.81 o
  11   4  10        0.73      -37.52     53.44 o
  12   4  10      127.61      127.04     54.69 o
  13   4  10       13.99       43.38     42.31 o
 -16   5  10        7.75       35.55     50.73 o
 -15   5  10      345.45      365.65     63.42 o
 -14   5  10       25.60       -7.33     58.86 o
 -13   5  10     1114.12     1223.82     56.70 o
 -12   5  10        0.46        3.58     40.25 o
 -11   5  10     1898.03     1870.65     52.96 o
 -10   5  10        7.16        0.25     41.28 o
  -9   5  10      471.44      480.26     43.59 o
  -8   5  10       14.42        7.76     40.72 o
  -7   5  10       25.12       38.62     41.55 o
  -6   5  10        7.54      -12.39     42.90 o
  -5   5  10     1093.92     1113.38     49.77 o
  -4   5  10       71.91       64.50     43.23 o
  -3   5  10      484.62      459.28     45.47 o
  -2   5  10        9.23        3.41     37.95 o
  -1   5  10      249.41      282.50     43.93 o
   0   5  10        0.90      -34.92     42.39 o
   1   5  10       94.76       84.57     42.93 o
   2   5  10       17.00       37.12     37.90 o
   3   5  10      100.71      124.98     38.09 o
   4   5  10        6.47       -5.51     42.36 o
   5   5  10       51.22       66.51     38.74 o
   6   5  10      188.88      164.83     39.40 o
   7   5  10     1417.20     1361.77     46.98 o
   8   5  10      122.52      122.18     48.29 o
   9   5  10      864.10      852.82     47.66 o
  10   5  10       35.66       29.67     44.92 o
  11   5  10      510.97      503.47     81.93 o
 -14   6  10       21.00       30.44     53.65 o
 -13   6  10       40.94       17.30     57.75 o
 -12   6  10      282.92      242.04     66.18 o
 -11   6  10      456.46      438.72     61.71 o
 -10   6  10      408.86      408.07     59.24 o
  -9   6  10      472.46      392.56     48.44 o
  -8   6  10      164.36      184.92     39.38 o
  -7   6  10      929.39      865.14     51.29 o
  -6   6  10       44.62       64.50     46.69 o
  -5   6  10       13.73       19.12     47.59 o
  -4   6  10     1137.47     1121.99     53.61 o
  -3   6  10      329.28      367.26     48.78 o
  -2   6  10      806.78      813.14     51.33 o
  -1   6  10      338.20      313.22     45.13 o
   0   6  10      343.34      331.17     48.09 o
   1   6  10       65.77       59.81     43.96 o
   2   6  10      295.49      274.46     45.34 o
   3   6  10       44.18       33.44     44.14 o
   4   6  10     1658.64     1587.88     50.07 o
   5   6  10        8.41       23.72     53.68 o
   6   6  10     1276.41     1288.61     60.21 o
   7   6  10       21.81       22.02     54.69 o
   8   6  10       71.59      109.48     55.19 o
   9   6  10       22.22       -1.48     45.87 o
 -10   7  10       15.96      -21.76     56.51 o
  -9   7  10       15.05       -8.41     71.35 o
  -8   7  10      106.89      132.54     71.80 o
  -7   7  10      202.42      218.43     72.66 o
  -6   7  10       12.53       30.62     74.77 o
  -5   7  10      275.55      323.11     69.08 o
  -4   7  10       73.78       64.34     69.84 o
  -3   7  10      978.71     1032.54     74.15 o
  -2   7  10       40.92       28.83     62.06 o
  -1   7  10      665.34      649.62     65.61 o
   0   7  10       62.62       80.14     64.03 o
   1   7  10      988.79     1025.03     64.92 o
   2   7  10       92.50       77.00     61.92 o
   3   7  10      465.40      451.76     63.52 o
   4   7  10       18.21      -15.06     56.44 o
   5   7  10       55.63       24.76     57.84 o
   6   7  10       56.23       88.23     80.14 o
 -19   0  11      279.76      236.19     79.87 o
 -17   0  11       33.63       43.53     51.37 o
 -15   0  11     1013.93      980.00     55.25 o
 -13   0  11     3275.22     3478.25     72.65 o
 -11   0  11      250.29      186.43     41.93 o
  -9   0  11      925.20     1007.19     73.08 o
  -7   0  11     1186.65     1253.37     57.98 o
  -5   0  11     1044.40     1040.30     48.75 o
  -3   0  11     3184.98     3215.17     61.65 o
  -1   0  11     6253.83     6311.01     78.54 o
   1   0  11      284.81      241.19     41.98 o
   3   0  11     1442.64     1507.56     50.54 o
   5   0  11       93.27      123.45     40.34 o
   7   0  11      232.76      218.57     42.82 o
   9   0  11      592.22      644.58     62.78 o
  11   0  11      556.91      556.53     64.35 o
  13   0  11      647.22      630.79     66.88 o
 -20   1  11      526.30      527.51     46.50 o
 -19   1  11        2.32      -19.94     45.64 o
 -18   1  11      420.16      443.79     44.05 o
 -17   1  11      176.91      129.15     41.01 o
 -16   1  11      287.36      295.27     37.06 o
 -15   1  11      272.58      327.50     36.55 o
 -14   1  11       90.32       45.62     35.38 o
 -13   1  11       65.37       66.46     36.50 o
 -12   1  11      229.74      211.11     32.96 o
 -11   1  11       76.57       69.22     27.64 o
 -10   1  11     1794.80     1798.68     39.08 o
  -9   1  11      177.18      222.70     29.85 o
  -8   1  11     1728.59     1672.02     37.43 o
  -7   1  11      698.85      632.92     38.09 o
  -6   1  11     1201.82     1139.09     37.14 o
  -5   1  11      168.49      153.01     32.90 o
  -4   1  11      366.50      344.74     28.85 o
  -3   1  11      905.47      981.61     32.00 o
  -2   1  11     1024.01     1036.34     39.72 o
  -1   1  11      101.40       73.11     28.75 o
   0   1  11        1.16      -17.02     26.50 o
   1   1  11      138.31       94.95     26.56 o
   2   1  11     2347.54     2279.79     45.51 o
   3   1  11      513.18      539.59     28.98 o
   4   1  11     3718.77     3781.16     47.37 o
   5   1  11        4.07        9.75     28.06 o
   6   1  11      794.49      776.59     31.76 o
   7   1  11      252.88      245.37     38.06 o
   8   1  11        3.87       10.62     37.09 o
   9   1  11      124.67      159.05     34.84 o
  10   1  11        0.77        2.76     42.54 o
  11   1  11       15.63       55.26     32.42 o
  12   1  11       22.08       45.67     42.89 o
  13   1  11        3.80       19.83     43.60 o
  14   1  11      276.46      268.91     42.43 o
 -19   2  11      444.48      415.06     51.88 o
 -18   2  11       78.23       94.64     47.19 o
 -17   2  11      403.62      408.64     45.93 o
 -16   2  11      808.65      797.34     39.80 o
 -15   2  11      509.62      538.43     37.89 o
 -14   2  11        0.20      -17.28     35.05 o
 -13   2  11      777.51      789.86     41.73 o
 -12   2  11       47.05       70.62     35.11 o
 -11   2  11     1930.05     1992.10     40.31 o
 -10   2  11        8.14       21.20     33.24 o
  -9   2  11     2471.57     2644.85     60.37 o
  -8   2  11       30.34       19.81     32.31 o
  -7   2  11      101.93      149.96     27.61 o
  -6   2  11        2.22       17.08     29.37 o
  -5   2  11     1218.47     1207.33     38.54 o
  -4   2  11      922.29      968.47     37.45 o
  -3   2  11     4646.70     4688.99     56.76 o
  -2   2  11        0.10        1.53     28.52 o
  -1   2  11     4035.19     4115.91     80.86 o
   0   2  11      173.50      143.84     29.63 o
   1   2  11     1878.02     1881.04     34.81 o
   2   2  11       15.00       -8.03     28.47 o
   3   2  11     1307.45     1390.42     37.72 o
   4   2  11      107.35      116.59     26.48 o
   5   2  11      308.93      312.74     31.05 o
   6   2  11      501.99      483.59     38.95 o
   7   2  11      724.89      758.36     37.38 o
   8   2  11      161.13      168.68     37.34 o
   9   2  11      991.83     1013.65     39.44 o
  10   2  11       76.53       80.61     43.48 o
  11   2  11      789.10      784.11     38.88 o
  12   2  11      141.79      106.33     48.18 o
  13   2  11      101.34       70.48     49.15 o
  14   2  11       76.89       77.78     45.54 o
 -18   3  11      820.53      863.94     51.60 o
 -17   3  11        0.23       17.76     48.96 o
 -16   3  11      403.00      414.17     43.11 o
 -15   3  11       29.48       39.22     37.47 o
 -14   3  11       24.60       20.40     37.09 o
 -13   3  11      154.56      157.01     39.54 o
 -12   3  11       66.55       40.51     34.21 o
 -11   3  11      111.50      110.69     36.86 o
 -10   3  11     1380.47     1496.59     45.06 o
  -9   3  11        5.04       21.86     30.61 o
  -8   3  11     5132.65     4946.67     67.38 o
  -7   3  11      642.15      652.83     33.27 o
  -6   3  11     3093.11     3169.15     51.98 o
  -5   3  11       92.76       71.21     30.13 o
  -4   3  11     1853.07     1831.29     37.47 o
  -3   3  11       20.80       17.27     35.24 o
  -2   3  11      116.36      120.18     35.07 o
  -1   3  11      335.72      341.21     31.07 o
   0   3  11      900.64      891.68     31.97 o
   1   3  11      614.58      575.78     30.04 o
   2   3  11     1543.82     1643.20     37.25 o
   3   3  11        9.90       12.26     28.25 o
   4   3  11     1639.75     1625.52     40.80 o
   5   3  11      202.64      221.29     37.35 o
   6   3  11     1261.66     1326.07     40.66 o
   7   3  11        7.10        9.60     37.53 o
   8   3  11     1282.86     1267.81     40.47 o
   9   3  11        0.02       25.08     49.29 o
  10   3  11       57.74       55.96     46.51 o
  11   3  11       57.47       81.85     43.57 o
  12   3  11       50.12       83.68     54.44 o
  13   3  11       14.56       -0.46     55.32 o
 -17   4  11      285.24      293.85     54.82 o
 -16   4  11       43.11       88.27     45.49 o
 -15   4  11     1080.33     1122.13     51.74 o
 -14   4  11        0.92      -16.35     38.25 o
 -13   4  11      717.46      717.63     45.36 o
 -12   4  11      494.16      483.32     41.91 o
 -11   4  11     1400.60     1455.32     44.38 o
 -10   4  11        7.39       25.77     38.62 o
  -9   4  11      401.28      453.13     37.88 o
  -8   4  11      920.87      924.90     41.53 o
  -7   4  11        0.55        7.89     37.91 o
  -6   4  11      335.42      314.84     36.57 o
  -5   4  11      620.15      623.68     38.89 o
  -4   4  11      473.07      417.06     37.63 o
  -3   4  11      274.98      275.09     30.94 o
  -2   4  11      417.15      409.10     36.99 o
  -1   4  11       40.65       39.32     34.49 o
   0   4  11     1481.42     1567.00     40.42 o
   1   4  11     1751.87     1855.05     51.14 o
   2   4  11     1066.61     1138.83     44.01 o
   3   4  11      932.61      957.05     42.45 o
   4   4  11        2.32       36.82     37.49 o
   5   4  11       42.44       46.88     42.26 o
   6   4  11      323.51      291.33     36.47 o
   7   4  11      313.94      349.04     44.63 o
   8   4  11       11.29       -9.02     43.30 o
   9   4  11     1288.38     1331.78     51.93 o
  10   4  11       63.52       71.06     48.15 o
  11   4  11      963.07      900.21     58.00 o
  12   4  11       12.45       14.70     49.31 o
 -16   5  11      540.68      518.54     65.70 o
 -15   5  11        7.45      -18.96     50.54 o
 -14   5  11      117.12       95.60     53.39 o
 -13   5  11       97.02       67.21     49.46 o
 -12   5  11      249.70      237.25     42.11 o
 -11   5  11      148.55      104.64     43.30 o
 -10   5  11      316.74      316.60     38.68 o
  -9   5  11       30.85       60.07     41.38 o
  -8   5  11       14.72       34.63     39.18 o
  -7   5  11       32.63       44.06     38.80 o
  -6   5  11      305.98      357.36     37.10 o
  -5   5  11       18.25       41.97     43.20 o
  -4   5  11      191.90      151.28     44.07 o
  -3   5  11      157.97      203.49     45.11 o
  -2   5  11      310.89      305.94     44.31 o
  -1   5  11      127.45       93.81     43.10 o
   0   5  11      102.87       89.35     34.75 o
   1   5  11       24.90       25.14     42.31 o
   2   5  11      712.33      758.98     42.25 o
   3   5  11        0.16       -6.64     34.57 o
   4   5  11      691.98      733.59     38.57 o
   5   5  11      396.07      339.07     40.87 o
   6   5  11      801.53      736.57     40.75 o
   7   5  11        1.61      -25.63     44.05 o
   8   5  11      396.20      364.46     46.54 o
   9   5  11        0.24        5.44     54.70 o
  10   5  11      101.35       91.53     55.79 o
 -13   6  11     1077.16     1070.21     67.54 o
 -12   6  11        0.12       -1.42     53.10 o
 -11   6  11      156.30      124.66     54.47 o
 -10   6  11       51.94       21.11     50.75 o
  -9   6  11        4.49       44.14     57.05 o
  -8   6  11       99.15       95.52     45.71 o
  -7   6  11       44.08       19.62     47.48 o
  -6   6  11      238.75      237.96     42.78 o
  -5   6  11       41.36       40.72     41.27 o
  -4   6  11       66.44       87.12     45.17 o
  -3   6  11      577.76      639.24     50.58 o
  -2   6  11       17.90       11.05     40.22 o
  -1   6  11     1274.84     1198.05     52.58 o
   0   6  11      173.11      159.89     40.66 o
   1   6  11      295.21      301.23     46.09 o
   2   6  11      193.64      180.64     40.59 o
   3   6  11      107.15      133.66     46.01 o
   4   6  11      499.51      509.29     51.33 o
   5   6  11        0.37      -41.98     54.45 o
   6   6  11       84.62       89.65     55.26 o
   7   6  11      208.47      245.31     55.94 o
   8   6  11        0.00      -21.16     45.53 o
 -10   7  11      157.46      116.49    117.04 o
  -9   7  11      101.13       97.42     65.03 o
  -8   7  11      662.97      645.54     64.34 o
  -7   7  11        8.86       -5.18     62.04 o
  -6   7  11      698.70      714.22     69.12 o
  -5   7  11       12.58       10.48     54.99 o
  -4   7  11      759.44      749.10     66.97 o
  -3   7  11      193.81      138.50     64.49 o
  -2   7  11       11.20       51.75     61.01 o
  -1   7  11       73.40       69.69     61.91 o
   0   7  11      148.07      171.07     61.86 o
   1   7  11      150.03       74.73     65.33 o
   2   7  11        6.00        7.23     58.62 o
   3   7  11       18.88        8.61     56.30 o
   4   7  11      166.16      167.86     57.63 o
 -18   0  12     2153.45     2129.12     87.02 o
 -16   0  12      955.35      918.60     77.51 o
 -14   0  12        4.24      -49.00     54.77 o
 -12   0  12      244.47      263.69     54.08 o
 -10   0  12        4.08       17.23     39.20 o
  -8   0  12      545.19      482.34     45.05 o
  -6   0  12     2587.25     2399.07     56.85 o
  -4   0  12     2890.56     3165.71     67.97 o
  -2   0  12      351.83      329.89     43.46 o
   0   0  12      166.46      116.91     35.76 o
   2   0  12      263.09      265.29     40.94 o
   4   0  12     3868.90     3826.77    194.22 o
   6   0  12     2254.50     2371.68     60.99 o
   8   0  12     2512.40     2596.43     71.63 o
  10   0  12      244.12      217.71     81.53 o
  12   0  12      309.20      337.76     89.83 o
  14   0  12       96.70      128.59     77.45 o
 -19   1  12      102.13      118.27     47.43 o
 -18   1  12      548.28      553.40     46.94 o
 -17   1  12      252.78      245.59     45.63 o
 -16   1  12     1094.69     1084.42     39.35 o
 -15   1  12     1027.08     1076.92     39.28 o
 -14   1  12      861.51      863.82     37.90 o
 -13   1  12     2471.83     2660.52     47.06 o
 -12   1  12      527.56      497.51     38.52 o
 -11   1  12      762.37      748.83     33.32 o
 -10   1  12        0.00      -12.94     31.32 o
  -9   1  12        6.61       10.17     26.55 o
  -8   1  12        0.00       31.28     26.17 o
  -7   1  12        2.03       13.03     28.48 o
  -6   1  12      133.95      134.34     32.00 o
  -5   1  12     1566.49     1615.95     35.39 o
  -4   1  12      253.18      292.23     30.53 o
  -3   1  12     3116.82     3128.17     49.32 o
  -2   1  12      210.49      214.41     26.22 o
  -1   1  12     5496.27     5349.50    100.42 o
   0   1  12        6.59       17.47     28.59 o
   1   1  12     1749.81     1756.91     38.99 o
   2   1  12       32.34       65.29     30.75 o
   3   1  12      184.38      169.74     29.13 o
   4   1  12        9.99       14.72     27.82 o
   5   1  12       25.16       22.05     25.66 o
   6   1  12      195.50      176.19     32.03 o
   7   1  12      275.93      322.74     34.92 o
   8   1  12      165.96      169.97     30.10 o
   9   1  12      769.22      806.32     38.66 o
  10   1  12      613.04      529.15     33.58 o
  11   1  12      337.50      369.27     58.59 o
  12   1  12       55.36       65.79     53.60 o
  13   1  12      255.29      173.39     51.61 o
 -19   2  12        0.21       30.42     48.26 o
 -18   2  12      239.34      319.27     48.67 o
 -17   2  12      107.79      136.62     45.39 o
 -16   2  12       23.59       67.12     38.13 o
 -15   2  12       18.77       25.14     37.64 o
 -14   2  12        1.91       -7.15     36.86 o
 -13   2  12        1.59       -9.67     36.71 o
 -12   2  12       77.20       87.11     36.93 o
 -11   2  12       71.44       81.21     36.98 o
 -10   2  12     1434.18     1573.93     41.50 o
  -9   2  12       31.74       44.69     34.98 o
  -8   2  12     4928.33     4944.87     57.32 o
  -7   2  12        2.63        7.33     35.58 o
  -6   2  12     4442.97     4467.61     60.08 o
  -5   2  12      303.67      289.78     26.84 o
  -4   2  12     1607.01     1728.52     42.52 o
  -3   2  12        4.25        2.06     35.05 o
  -2   2  12      455.28      436.56     33.94 o
  -1   2  12       85.98       80.76     31.66 o
   0   2  12      309.55      289.03     30.27 o
   1   2  12      173.96      181.63     31.94 o
   2   2  12     1298.15     1357.24     41.05 o
   3   2  12       12.30       18.10     27.87 o
   4   2  12      670.24      668.46     33.99 o
   5   2  12        3.90      -33.79     33.79 o
   6   2  12      617.39      729.21     37.17 o
   7   2  12       53.00       67.11     34.40 o
   8   2  12        7.25       26.47     31.90 o
   9   2  12      144.08      137.78     33.35 o
  10   2  12        4.51       67.38     34.87 o
  11   2  12      181.28      194.55     48.23 o
  12   2  12        7.66      -13.31     40.96 o
  13   2  12        0.19       47.88     51.93 o
 -18   3  12        0.50       40.12     48.01 o
 -17   3  12      185.95      217.28     50.08 o
 -16   3  12        4.86       29.33     61.78 o
 -15   3  12      767.60      763.97     48.31 o
 -14   3  12       23.59       34.14     36.16 o
 -13   3  12      237.10      219.61     38.26 o
 -12   3  12      287.38      277.60     36.35 o
 -11   3  12     1414.20     1407.83     43.40 o
 -10   3  12        0.95      -15.14     37.02 o
  -9   3  12     1767.00     1891.12     46.62 o
  -8   3  12       67.81       32.75     37.65 o
  -7   3  12        5.26       32.46     31.63 o
  -6   3  12       12.73       19.71     28.57 o
  -5   3  12       76.70       54.51     29.14 o
  -4   3  12        5.63        1.09     34.84 o
  -3   3  12     1301.88     1306.22     38.03 o
  -2   3  12        3.36       -1.04     28.07 o
  -1   3  12      135.73      125.20     31.58 o
   0   3  12       56.08       49.00     28.25 o
   1   3  12     1420.54     1396.33     35.97 o
   2   3  12        1.38      -21.95     36.03 o
   3   3  12     1410.56     1451.00     40.98 o
   4   3  12      102.46      108.87     37.71 o
   5   3  12       17.77       24.01     37.01 o
   6   3  12      503.80      461.96     40.31 o
   7   3  12      727.17      688.47     38.16 o
   8   3  12        6.31      -12.89     46.83 o
   9   3  12     1015.60     1041.19     64.06 o
  10   3  12        3.45       80.38     42.90 o
  11   3  12      978.17     1085.02     52.40 o
  12   3  12       17.29        4.51     45.24 o
 -17   4  12       17.62       60.24     50.78 o
 -16   4  12      578.37      567.68     57.91 o
 -15   4  12        2.83        7.29     47.46 o
 -14   4  12      453.59      469.99     53.30 o
 -13   4  12       57.22       32.01     35.78 o
 -12   4  12      325.52      288.10     42.05 o
 -11   4  12       13.53       21.08     41.68 o
 -10   4  12      596.71      629.55     41.77 o
  -9   4  12        2.43       -9.55     35.84 o
  -8   4  12      704.78      735.06     42.58 o
  -7   4  12       12.27      -11.26     38.54 o
  -6   4  12      761.78      835.98     46.22 o
  -5   4  12      267.01      272.25     36.39 o
  -4   4  12        8.81       53.75     42.50 o
  -3   4  12      184.11      165.28     38.43 o
  -2   4  12      113.56      117.16     38.63 o
  -1   4  12        0.90        5.27     37.44 o
   0   4  12       62.36       90.57     34.19 o
   1   4  12      397.96      403.28     44.49 o
   2   4  12      975.27     1001.76     40.15 o
   3   4  12      241.13      239.77     33.28 o
   4   4  12      821.12      914.89     45.88 o
   5   4  12      169.27      131.49     33.13 o
   6   4  12     1096.44     1153.34     38.35 o
   7   4  12      167.11      150.40     36.34 o
   8   4  12      763.18      704.77     54.42 o
   9   4  12        5.29       34.21     47.95 o
  10   4  12       93.39      102.53     48.91 o
  11   4  12        7.61       41.75     55.48 o
 -15   5  12      365.22      346.42     52.79 o
 -14   5  12        1.87      -16.72     52.86 o
 -13   5  12      839.20      845.01     53.20 o
 -12   5  12        0.19       69.27     46.20 o
 -11   5  12      522.43      491.14     41.93 o
 -10   5  12        0.32       15.92     39.93 o
  -9   5  12      692.56      637.73     44.17 o
  -8   5  12       26.70       28.93     41.55 o
  -7   5  12      163.47      125.42     39.86 o
  -6   5  12       48.13       57.91     43.76 o
  -5   5  12      146.44      163.08     43.88 o
  -4   5  12        4.53       28.64     35.15 o
  -3   5  12      291.40      317.39     45.06 o
  -2   5  12        0.03       -9.06     42.88 o
  -1   5  12     1614.32     1683.99     44.96 o
   0   5  12      317.00      336.14     40.37 o
   1   5  12      537.49      545.87     45.71 o
   2   5  12      236.11      233.97     44.89 o
   3   5  12      211.57      244.89     40.15 o
   4   5  12       45.69       53.40     35.35 o
   5   5  12        2.42       17.58     43.84 o
   6   5  12      127.66      119.33     53.91 o
   7   5  12       46.60       67.62     54.16 o
   8   5  12        1.31       10.71     48.70 o
   9   5  12      261.17      214.95     57.11 o
 -13   6  12        4.74       -2.61     82.85 o
 -12   6  12        4.22       27.05     55.62 o
 -11   6  12       39.01       31.47     57.90 o
 -10   6  12      326.45      393.71     56.73 o
  -9   6  12       51.89       79.15     53.86 o
  -8   6  12      202.63      230.60     57.39 o
  -7   6  12       28.21        5.67     55.81 o
  -6   6  12      235.88      268.93     42.76 o
  -5   6  12        9.40       -5.57     37.00 o
  -4   6  12     1448.29     1458.58     51.21 o
  -3   6  12        9.40       -2.34     47.17 o
  -2   6  12      116.26      121.86     42.74 o
  -1   6  12       25.27       10.31     47.08 o
   0   6  12       47.68       50.29     45.30 o
   1   6  12      129.64      116.17     54.95 o
   2   6  12      210.36      221.48     49.58 o
   3   6  12        0.04       24.71     48.47 o
   4   6  12      712.64      633.32     53.26 o
   5   6  12        0.17       21.23     49.78 o
   6   6  12      730.94      756.95     53.73 o
   7   6  12      113.15       53.55     65.58 o
  -8   7  12        8.03      -15.40     63.16 o
  -7   7  12       42.42       41.30     62.67 o
  -6   7  12        0.00       45.95     61.93 o
  -5   7  12      164.88      187.52     62.37 o
  -4   7  12        2.24       41.57     60.95 o
  -3   7  12      517.30      548.00     63.03 o
  -2   7  12       25.96       -3.35     59.25 o
  -1   7  12      455.93      463.28     64.29 o
   0   7  12        1.38        4.00     59.09 o
   1   7  12      316.99      343.58     60.77 o
   2   7  12        0.04      -49.25     57.18 o
 -19   0  13        0.64       52.28     65.40 o
 -17   0  13      139.99      141.90     56.94 o
 -15   0  13     1006.48      978.51     53.02 o
 -13   0  13     1305.62     1476.32     66.99 o
 -11   0  13      121.03      140.88     54.18 o
  -9   0  13      565.15      538.59     40.07 o
  -7   0  13       13.81       25.80     39.83 o
  -5   0  13       25.29       28.68     41.44 o
  -3   0  13     1631.45     1624.74     52.10 o
  -1   0  13     8160.55     8541.41    128.02 o
   1   0  13     2569.92     2714.16     62.24 o
   3   0  13      212.31      223.09     40.92 o
   5   0  13      525.70      591.67     61.24 o
   7   0  13      402.43      399.60     50.54 o
   9   0  13      367.67      363.46     80.73 o
  11   0  13      258.39      256.58     63.47 o
  13   0  13      434.43      350.88     67.62 o
 -19   1  13        0.33       19.80     47.91 o
 -18   1  13      569.37      622.21     49.86 o
 -17   1  13      245.13      321.55     43.70 o
 -16   1  13      848.27      777.66     46.07 o
 -15   1  13      117.46       95.90     40.01 o
 -14   1  13      328.43      348.32     35.45 o
 -13   1  13       71.33       78.73     36.96 o
 -12   1  13       71.30       71.02     34.71 o
 -11   1  13       36.87       46.79     33.42 o
 -10   1  13      364.86      360.22     34.08 o
  -9   1  13      133.73      131.52     32.65 o
  -8   1  13      961.97      888.84     32.97 o
  -7   1  13        0.53      -18.90     25.10 o
  -6   1  13     1001.98      957.55     34.16 o
  -5   1  13      457.66      445.25     34.09 o
  -4   1  13     4101.08     4121.88     94.95 o
  -3   1  13      902.54      947.53     34.01 o
  -2   1  13     3139.67     3102.12     55.45 o
  -1   1  13      107.91       97.72     29.14 o
   0   1  13      114.91       88.88     31.29 o
   1   1  13       34.73       13.17     31.48 o
   2   1  13     1245.60     1197.82     36.29 o
   3   1  13      210.91      231.14     26.90 o
   4   1  13     2515.57     2507.18     40.38 o
   5   1  13      270.50      280.72     30.34 o
   6   1  13     1474.86     1345.55     35.97 o
   7   1  13       58.83       61.76     42.27 o
   8   1  13      521.91      560.59     37.07 o
   9   1  13      137.41      159.89     30.97 o
  10   1  13      271.59      249.51     40.67 o
  11   1  13       70.53       78.85     43.82 o
  12   1  13       14.20      113.61     54.34 o
 -18   2  13      544.01      564.09     64.23 o
 -17   2  13      807.08      761.14     48.32 o
 -16   2  13      287.03      273.16     47.93 o
 -15   2  13      435.18      409.23     36.32 o
 -14   2  13       79.15       98.30     39.65 o
 -13   2  13      750.19      749.51     40.48 o
 -12   2  13       48.76       89.98     35.37 o
 -11   2  13     2084.75     2156.75     44.06 o
 -10   2  13        1.95       40.75     34.82 o
  -9   2  13      518.08      511.79     37.77 o
  -8   2  13      865.31      863.08     36.30 o
  -7   2  13      502.86      512.68     29.56 o
  -6   2  13       81.37       56.75     27.25 o
  -5   2  13      290.62      307.89     32.90 o
  -4   2  13      365.59      351.87     33.45 o
  -3   2  13     3154.98     3213.28     46.08 o
  -2   2  13      208.04      198.73     28.07 o
  -1   2  13     1632.22     1743.90     40.92 o
   0   2  13      215.93      198.38     31.92 o
   1   2  13     1518.57     1588.23     41.54 o
   2   2  13       10.20       17.21     25.91 o
   3   2  13      934.43     1045.31     41.27 o
   4   2  13       52.49       44.14     33.78 o
   5   2  13      119.32       61.97     32.08 o
   6   2  13     1444.05     1325.43     36.10 o
   7   2  13       57.30       59.24     42.82 o
   8   2  13      457.27      410.93     37.16 o
   9   2  13      550.69      553.22     38.67 o
  10   2  13      107.77      109.03     43.68 o
  11   2  13      677.62      636.05     44.02 o
  12   2  13       31.90       46.10     48.62 o
 -18   3  13      628.83      544.40     94.13 o
 -17   3  13       20.01      -14.25     50.46 o
 -16   3  13      505.86      545.66     49.64 o
 -15   3  13       45.73       82.08     48.41 o
 -14   3  13      278.23      277.39     39.09 o
 -13   3  13      121.28      133.58     36.34 o
 -12   3  13        1.39       -2.85     38.87 o
 -11   3  13        1.39       10.44     37.40 o
 -10   3  13     1629.77     1689.43     51.01 o
  -9   3  13        8.82       31.62     35.27 o
  -8   3  13     2434.33     2612.31     53.09 o
  -7   3  13       26.87       36.93     35.25 o
  -6   3  13     2943.52     3058.21     46.50 o
  -5   3  13      119.94      124.04     34.26 o
  -4   3  13        9.05        4.94     31.16 o
  -3   3  13       37.25       45.22     24.61 o
  -2   3  13      428.76      434.28     33.23 o
  -1   3  13        0.09       -7.19     37.04 o
   0   3  13       64.15       75.55     37.81 o
   1   3  13      119.73       92.61     37.91 o
   2   3  13      896.03      931.24     45.84 o
   3   3  13      142.19      156.86     32.50 o
   4   3  13      183.88      196.05     38.50 o
   5   3  13        1.27       -7.81     37.55 o
   6   3  13      335.42      344.40     44.73 o
   7   3  13      272.84      269.35     36.37 o
   8   3  13      412.58      355.76     41.04 o
   9   3  13      142.41      125.12     48.39 o
  10   3  13        4.62       81.11     48.58 o
  11   3  13        6.07      -40.07     49.77 o
 -16   4  13       18.79       -9.58     45.87 o
 -15   4  13      572.53      608.89     49.73 o
 -14   4  13      276.13      220.53     48.36 o
 -13   4  13      946.60      902.97     51.28 o
 -12   4  13      454.36      462.61     44.45 o
 -11   4  13      651.91      623.21     40.04 o
 -10   4  13      282.08      260.74     37.70 o
  -9   4  13     1000.09     1042.59     44.40 o
  -8   4  13       99.41       63.25     39.23 o
  -7   4  13       16.38        5.97     32.46 o
  -6   4  13       92.61       78.96     43.64 o
  -5   4  13      680.06      687.27     38.62 o
  -4   4  13     1389.97     1372.12     42.56 o
  -3   4  13       93.61      144.70     42.47 o
  -2   4  13      149.10      161.46     42.64 o
  -1   4  13      179.18      208.80     38.06 o
   0   4  13      109.57       97.64     35.16 o
   1   4  13      604.91      597.74     40.69 o
   2   4  13      300.29      316.09     40.13 o
   3   4  13      290.41      280.38     44.19 o
   4   4  13      194.15      109.71     44.20 o
   5   4  13      113.95       95.08     33.13 o
   6   4  13      247.43      224.96     34.06 o
   7   4  13      154.18      130.79     53.56 o
   8   4  13       12.87      -49.12     53.72 o
   9   4  13      692.50      675.49     44.27 o
  10   4  13        2.40       28.99     45.19 o
 -15   5  13       28.86       69.28     81.19 o
 -14   5  13       36.55        6.05     51.04 o
 -13   5  13      101.31      112.01     48.48 o
 -12   5  13      175.30      114.05     50.58 o
 -11   5  13       87.38      103.13     47.03 o
 -10   5  13      266.12      239.96     46.05 o
  -9   5  13       18.21       30.95     37.13 o
  -8   5  13      264.39      284.92     45.89 o
  -7   5  13        0.35       48.07     39.01 o
  -6   5  13      123.91      131.24     37.30 o
  -5   5  13      204.03      126.90     40.18 o
  -4   5  13      870.96      841.91     44.68 o
  -3   5  13       15.64       42.60     43.66 o
  -2   5  13      359.84      372.18     45.66 o
  -1   5  13       34.93       35.67     39.70 o
   0   5  13      224.64      236.99     40.47 o
   1   5  13        4.73       16.28     39.07 o
   2   5  13       62.33       50.40     44.13 o
   3   5  13       95.48       77.76     40.75 o
   4   5  13      843.23      870.04     48.44 o
   5   5  13        0.09       41.75     47.89 o
   6   5  13      719.48      714.06     52.08 o
   7   5  13        0.82       36.89     54.96 o
   8   5  13      491.12      451.13     47.94 o
 -12   6  13        0.34       -9.81     57.50 o
 -11   6  13      693.23      697.42     59.96 o
 -10   6  13       13.60       -2.44     50.53 o
  -9   6  13      160.29      163.92     51.51 o
  -8   6  13        1.76      -17.39     56.01 o
  -7   6  13       43.89       59.23     50.01 o
  -6   6  13       47.28       64.24     60.27 o
  -5   6  13       41.28       55.92     55.18 o
  -4   6  13       27.55       14.13     49.42 o
  -3   6  13      339.37      343.98     56.12 o
  -2   6  13        9.45      -31.07     50.95 o
  -1   6  13      476.54      528.58     57.06 o
   0   6  13       42.60       39.24     49.55 o
   1   6  13      131.42      135.96     55.40 o
   2   6  13        7.26       46.25     49.14 o
   3   6  13      133.93       78.08     49.52 o
   4   6  13       48.10       44.19     50.02 o
   5   6  13       15.21       -1.67     49.61 o
  -6   7  13      741.26      694.90     66.20 o
  -5   7  13        6.13       -0.72     51.41 o
  -4   7  13      302.26      258.42     61.80 o
  -3   7  13       69.53       64.84     60.28 o
  -2   7  13       28.63       11.63     59.95 o
  -1   7  13        0.09      -32.98     63.04 o
   0   7  13        1.53      -14.86     82.30 o
 -18   0  14     1938.82     1939.66    102.08 o
 -16   0  14     1036.73     1090.49     68.85 o
 -14   0  14      108.89      105.36     47.08 o
 -12   0  14       12.35        9.77     48.83 o
 -10   0  14      233.33      253.21     43.49 o
  -8   0  14      823.84      775.20     46.96 o
  -6   0  14     1849.71     1804.91     47.86 o
  -4   0  14     5014.69     5230.56     70.73 o
  -2   0  14     5559.30     5760.94    336.58 o
   0   0  14      372.53      339.99     37.32 o
   2   0  14     2180.64     2481.78     70.71 o
   4   0  14     1511.41     1473.33     69.46 o
   6   0  14     2674.37     2711.76     72.77 o
   8   0  14      551.27      517.20     46.81 o
  10   0  14      110.09      219.10     75.63 o
 -18   1  14      351.47      236.09     50.21 o
 -17   1  14       43.76       12.66     47.05 o
 -16   1  14       68.31       39.35     44.71 o
 -15   1  14      330.01      287.73     39.66 o
 -14   1  14        0.25        5.71     36.89 o
 -13   1  14     1196.99     1321.20     42.45 o
 -12   1  14      420.30      385.96     40.34 o
 -11   1  14      608.75      697.07     41.04 o
 -10   1  14       16.77       11.25     42.40 o
  -9   1  14      893.04      872.40     36.32 o
  -8   1  14      309.73      331.98     34.82 o
  -7   1  14        8.41       27.90     31.41 o
  -6   1  14       23.00        6.96     34.76 o
  -5   1  14      510.48      470.33     33.96 o
  -4   1  14     1477.22     1466.62     52.76 o
  -3   1  14     1179.85     1224.07     35.20 o
  -2   1  14     1018.97     1024.33     40.48 o
  -1   1  14     4450.05     4446.55     59.30 o
   0   1  14      553.84      557.21     34.12 o
   1   1  14     1750.04     1813.93     55.36 o
   2   1  14        5.05        6.39     31.67 o
   3   1  14     1349.82     1345.44     57.91 o
   4   1  14       14.20       44.71     48.54 o
   5   1  14      256.43      224.34     35.55 o
   6   1  14      270.35      228.09     30.96 o
   7   1  14      219.30      206.64     43.26 o
   8   1  14      211.25      188.28     31.73 o
   9   1  14      338.96      359.85     45.26 o
  10   1  14      139.01      138.51     40.47 o
  11   1  14      189.70      211.54     63.20 o
 -18   2  14      409.77      351.35     48.69 o
 -17   2  14       11.89      -19.23     47.58 o
 -16   2  14      326.77      379.26     50.37 o
 -15   2  14        2.20      -12.68     44.44 o
 -14   2  14      465.72      410.26     40.34 o
 -13   2  14       54.26      100.95     33.83 o
 -12   2  14       16.54        8.40     33.60 o
 -11   2  14      134.41       99.42     37.69 o
 -10   2  14      297.17      288.03     39.93 o
  -9   2  14      168.44      153.37     39.07 o
  -8   2  14      787.18      784.43     41.46 o
  -7   2  14      171.08      162.87     38.95 o
  -6   2  14     2029.46     2341.86     56.17 o
  -5   2  14      151.91      144.23     29.50 o
  -4   2  14      699.77      688.24     35.33 o
  -3   2  14     3596.00     3651.27     53.83 o
  -2   2  14       13.64       37.70     26.04 o
  -1   2  14       14.22       43.57     32.92 o
   0   2  14      432.13      410.28     36.15 o
   1   2  14      180.69      202.65     34.98 o
   2   2  14      313.85      280.76     38.69 o
   3   2  14       45.24       56.98     37.47 o
   4   2  14      928.94      960.09     42.05 o
   5   2  14       85.44      112.29     34.71 o
   6   2  14      185.18      199.57     38.63 o
   7   2  14       23.44       42.76     38.43 o
   8   2  14      610.79      552.96     35.53 o
   9   2  14       60.08       35.99     40.74 o
  10   2  14      105.17      154.78     48.56 o
  11   2  14       10.18       20.22     54.79 o
 -17   3  14       34.99       40.19     47.87 o
 -16   3  14      111.52       85.09     45.77 o
 -15   3  14      349.72      384.91     48.46 o
 -14   3  14        0.02       33.62     45.87 o
 -13   3  14      362.26      398.90     43.42 o
 -12   3  14      140.95      137.49     38.61 o
 -11   3  14     3562.71     3529.89    113.16 o
 -10   3  14      211.57      195.52     40.15 o
  -9   3  14      766.20      822.74     39.48 o
  -8   3  14        4.78      -10.55     43.36 o
  -7   3  14      118.24       95.82     43.65 o
  -6   3  14        9.01       32.85     35.20 o
  -5   3  14       24.71       34.75     42.53 o
  -4   3  14      109.95      144.91     38.38 o
  -3   3  14      123.75      110.40     32.80 o
  -2   3  14       19.65       23.49     37.39 o
  -1   3  14      687.31      716.26     35.18 o
   0   3  14      287.58      310.03     35.52 o
   1   3  14     1300.34     1264.12     45.65 o
   2   3  14      172.92      150.20     38.61 o
   3   3  14     1033.83     1051.20     46.88 o
   4   3  14       13.74      -13.04     35.03 o
   5   3  14        5.10       25.31     34.47 o
   6   3  14       65.08      -26.37     44.15 o
   7   3  14      165.62      221.76     39.98 o
   8   3  14        4.50       14.09     43.86 o
   9   3  14      433.95      375.73     51.19 o
  10   3  14        3.10       30.84     45.07 o
 -16   4  14      325.63      247.71     59.12 o
 -15   4  14       60.35       82.81     50.39 o
 -14   4  14       61.93       67.79     45.77 o
 -13   4  14        7.36       -2.60     47.09 o
 -12   4  14       61.06       50.31     45.12 o
 -11   4  14      611.01      604.02     45.37 o
 -10   4  14      263.57      264.76     43.30 o
  -9   4  14        2.13       12.13     36.39 o
  -8   4  14     1619.97     1594.93     44.69 o
  -7   4  14      134.66      134.10     36.10 o
  -6   4  14      435.31      448.48     38.18 o
  -5   4  14      154.27      149.69     36.23 o
  -4   4  14      305.09      304.96     32.32 o
  -3   4  14       88.36       78.28     39.15 o
  -2   4  14      181.59      172.58     36.36 o
  -1   4  14       78.35       83.39     35.07 o
   0   4  14      258.32      263.54     41.89 o
   1   4  14       93.43       92.81     43.18 o
   2   4  14       13.58       15.63     35.22 o
   3   4  14      134.50      173.69     39.44 o
   4   4  14      329.11      307.53     37.92 o
   5   4  14       11.01        7.18     42.48 o
   6   4  14      755.02      687.02     51.45 o
   7   4  14      136.94      144.20     48.66 o
   8   4  14      309.26      298.25     46.23 o
   9   4  14      104.60       76.47     46.01 o
 -14   5  14       27.42       35.81     72.06 o
 -13   5  14      647.77      648.62     53.52 o
 -12   5  14        0.71      -29.68     52.92 o
 -11   5  14       15.21       11.28     49.84 o
 -10   5  14        4.00       -3.98     49.31 o
  -9   5  14      345.21      336.99     50.63 o
  -8   5  14       90.94      103.98     45.83 o
  -7   5  14      134.99       99.77     46.23 o
  -6   5  14        4.34       -2.75     40.29 o
  -5   5  14       87.92       35.72     37.43 o
  -4   5  14       75.88       77.16     39.69 o
  -3   5  14      749.42      738.91     43.88 o
  -2   5  14       26.82       57.70     44.86 o
  -1   5  14     3274.87     3086.80     66.26 o
   0   5  14       18.89      -21.83     45.37 o
   1   5  14      446.50      449.70     46.67 o
   2   5  14       61.64       24.41     48.10 o
   3   5  14        6.62       58.91     48.25 o
   4   5  14       35.75       37.64     48.94 o
   5   5  14       37.21       17.84     46.02 o
   6   5  14       96.05       70.93     50.17 o
   7   5  14        3.05      -13.70     49.90 o
 -11   6  14       14.62       -7.23     82.31 o
 -10   6  14      306.18      267.93     53.66 o
  -9   6  14        1.91       -9.90     56.92 o
  -8   6  14      195.42      219.22     57.64 o
  -7   6  14       15.11       42.96     57.24 o
  -6   6  14      816.74      798.15     54.96 o
  -5   6  14       60.33       80.92     56.01 o
  -4   6  14      747.97      763.69     59.74 o
  -3   6  14       11.70        6.97     55.52 o
  -2   6  14      216.01      205.07     56.63 o
  -1   6  14        3.69       24.66     49.47 o
   0   6  14       20.58       28.86     55.72 o
   1   6  14        2.05       29.75     55.62 o
   2   6  14      479.31      415.79     55.10 o
   3   6  14      151.48      126.80     56.25 o
   4   6  14      168.01      156.96     83.19 o
 -17   0  15       45.65       -2.57     59.76 o
 -15   0  15      370.63      423.51     50.69 o
 -13   0  15      480.01      508.43     54.88 o
 -11   0  15       51.56      171.45     49.16 o
  -9   0  15      220.32      173.89     45.10 o
  -7   0  15      248.09      258.98     60.75 o
  -5   0  15      254.41      269.87     43.94 o
  -3   0  15      212.63      303.69     56.21 o
  -1   0  15     3708.32     4019.44    273.72 o
   1   0  15     1904.09     1981.27     61.18 o
   3   0  15      697.12      747.71     70.77 o
   5   0  15     1483.62     1468.55     87.36 o
   7   0  15      128.82      166.63     43.74 o
   9   0  15       37.65      126.96     61.11 o
  11   0  15      265.55      181.28     82.25 o
 -18   1  15      969.93      976.89     50.36 o
 -17   1  15        2.03        8.15     49.75 o
 -16   1  15      806.89      895.10     54.49 o
 -15   1  15        0.14       -9.60     43.54 o
 -14   1  15      148.96      118.35     37.97 o
 -13   1  15        3.24       -1.19     33.33 o
 -12   1  15        1.13      -19.87     40.93 o
 -11   1  15      265.83      219.40     44.13 o
 -10   1  15       30.54       44.19     38.21 o
  -9   1  15      245.45      194.69     38.98 o
  -8   1  15      329.08      354.60     33.59 o
  -7   1  15       64.98       60.73     42.48 o
  -6   1  15      421.34      435.29     39.74 o
  -5   1  15     1171.38     1294.77     40.63 o
  -4   1  15     1558.30     1650.23     44.53 o
  -3   1  15      401.35      443.58     44.45 o
  -2   1  15     1235.54     1268.41     41.30 o
  -1   1  15     1079.17     1039.64     38.01 o
   0   1  15       80.59       85.16     34.81 o
   1   1  15     1074.97     1044.78     42.24 o
   2   1  15      221.10      210.12     43.15 o
   3   1  15      146.44      113.13     37.94 o
   4   1  15      854.93      795.28     38.37 o
   5   1  15      105.63       99.82     32.73 o
   6   1  15     1121.35     1104.99     37.26 o
   7   1  15        0.37      -22.33     39.48 o
   8   1  15     1404.60     1391.41     43.39 o
   9   1  15      142.65       70.30     49.71 o
  10   1  15      191.77      179.74     42.16 o
 -17   2  15       97.97      117.13     46.07 o
 -16   2  15      292.91      305.70     45.92 o
 -15   2  15      654.28      661.36     44.88 o
 -14   2  15       20.81       37.08     38.00 o
 -13   2  15      628.11      631.10     39.52 o
 -12   2  15      323.97      305.50     39.18 o
 -11   2  15      817.62      875.00     47.64 o
 -10   2  15       18.24       22.29     43.05 o
  -9   2  15      681.33      712.25     41.79 o
  -8   2  15       99.31      101.74     38.67 o
  -7   2  15      361.46      393.44     39.69 o
  -6   2  15      474.80      470.40     40.35 o
  -5   2  15       86.27       91.58     43.00 o
  -4   2  15     1102.30     1085.92     39.55 o
  -3   2  15      672.62      662.04     38.61 o
  -2   2  15     1524.53     1571.12     48.42 o
  -1   2  15      145.58      159.43     38.21 o
   0   2  15      187.13      195.30     35.07 o
   1   2  15      501.50      459.52     37.13 o
   2   2  15       23.98       24.72     34.07 o
   3   2  15      958.87      983.79     42.29 o
   4   2  15       63.87       71.19     34.81 o
   5   2  15       21.01       56.12     32.74 o
   6   2  15      118.12       60.49     36.08 o
   7   2  15      130.97      147.32     43.58 o
   8   2  15       10.00       48.95     43.74 o
   9   2  15      445.37      477.13     45.89 o
  10   2  15       54.21       76.05     41.53 o
 -16   3  15      586.02      602.12     59.80 o
 -15   3  15       23.58       52.87     47.14 o
 -14   3  15      851.79      849.42     50.17 o
 -13   3  15        0.80        2.16     42.23 o
 -12   3  15       20.45       28.46     38.35 o
 -11   3  15      728.06      646.56     43.64 o
 -10   3  15      964.89      966.32     44.16 o
  -9   3  15       85.14       58.94     40.15 o
  -8   3  15      917.00      909.10     40.41 o
  -7   3  15      318.54      338.01     40.06 o
  -6   3  15     2297.21     2371.37     52.67 o
  -5   3  15      121.03      128.99     31.51 o
  -4   3  15      702.37      738.80     35.89 o
  -3   3  15       10.84        2.52     34.42 o
  -2   3  15       14.17       -0.61     37.90 o
  -1   3  15       81.13       68.55     38.44 o
   0   3  15        1.50       -9.79     42.52 o
   1   3  15      464.36      472.89     34.01 o
   2   3  15       49.08       46.80     38.48 o
   3   3  15        0.70       22.34     38.54 o
   4   3  15      152.49      165.61     33.65 o
   5   3  15       82.52       72.95     54.00 o
   6   3  15      171.34      258.68     48.02 o
   7   3  15      160.43      133.29     44.60 o
   8   3  15       15.97       31.24     44.71 o
   9   3  15       91.49       81.60     49.32 o
 -15   4  15       34.46       42.82     48.43 o
 -14   4  15       86.22       54.02     50.10 o
 -13   4  15      540.26      505.32     47.82 o
 -12   4  15       10.86      -36.15     47.11 o
 -11   4  15     1618.95     1593.61     48.32 o
 -10   4  15        0.11       -2.28     40.63 o
  -9   4  15     1497.59     1381.25     44.30 o
  -8   4  15       80.52       82.67     37.44 o
  -7   4  15      237.43      228.11     41.36 o
  -6   4  15      293.26      288.60     35.06 o
  -5   4  15      271.16      257.12     40.71 o
  -4   4  15      157.49      149.29     44.41 o
  -3   4  15     1001.06     1001.46     44.32 o
  -2   4  15       39.10       31.83     36.26 o
  -1   4  15     1140.62     1144.95     45.63 o
   0   4  15        0.01       -4.98     38.97 o
   1   4  15     1146.50     1136.00     41.48 o
   2   4  15      308.15      249.88     37.80 o
   3   4  15      137.46      177.87     38.40 o
   4   4  15        0.77       15.31     47.66 o
   5   4  15       16.46        4.45     43.94 o
   6   4  15        0.25       27.20     43.81 o
   7   4  15       99.87      163.82     55.13 o
 -13   5  15        2.48        5.56     50.89 o
 -12   5  15        9.14       -7.37     50.79 o
 -11   5  15       34.16       54.78     47.58 o
 -10   5  15        0.69      -13.27     50.06 o
  -9   5  15        9.07       30.66     52.15 o
  -8   5  15      918.38      945.65     59.28 o
  -7   5  15        2.99       65.14     54.95 o
  -6   5  15      881.24      951.50     49.59 o
  -5   5  15        9.89       13.81     51.15 o
  -4   5  15      661.44      709.57     56.55 o
  -3   5  15       89.36      110.40     51.27 o
  -2   5  15      521.47      496.58     44.58 o
  -1   5  15       55.85       53.77     49.18 o
   0   5  15       98.07       60.72     49.59 o
   1   5  15       10.39       29.74     44.26 o
   2   5  15      430.05      383.07     50.92 o
   3   5  15        5.55       16.24     44.39 o
   4   5  15      348.93      298.30     74.33 o
   5   5  15       13.83        8.51     45.97 o
  -9   6  15      220.51      204.76     53.04 o
  -8   6  15      279.37      178.16     52.99 o
  -7   6  15        0.45        3.67     59.41 o
  -6   6  15       33.89       24.35     46.91 o
  -5   6  15       43.69       68.43     56.44 o
  -4   6  15       29.78      -48.08     57.54 o
  -3   6  15       60.00       81.41     50.92 o
  -2   6  15       17.44       10.88     56.47 o
  -1   6  15      686.25      668.12     50.24 o
   0   6  15       87.00       78.58     51.12 o
   1   6  15      264.25      261.66     52.73 o
 -16   0  16     1596.73     1653.07    119.36 o
 -14   0  16      420.13      439.04     78.51 o
 -12   0  16      911.76      845.57     55.78 o
 -10   0  16       32.81       26.31     43.42 o
  -8   0  16      702.05      755.33     47.35 o
  -6   0  16     1553.08     1594.60     52.91 o
  -4   0  16       56.74      123.93     41.91 o
  -2   0  16     4317.07     4469.63     67.49 o
   0   0  16      538.86      546.93     45.48 o
   2   0  16     1176.46     1106.05     65.90 o
   4   0  16       90.17      106.78     60.55 o
   6   0  16      934.97      789.15     56.09 o
   8   0  16      212.32      233.79     78.24 o
 -17   1  16        0.01       10.22     43.70 o
 -16   1  16      146.08      160.75     44.18 o
 -15   1  16      244.94      216.02     47.45 o
 -14   1  16        4.79       27.47     48.08 o
 -13   1  16      607.88      582.42     42.77 o
 -12   1  16      101.65       87.42     33.32 o
 -11   1  16      540.63      589.80     38.08 o
 -10   1  16        8.61       -5.40     45.55 o
  -9   1  16      605.44      640.31     41.56 o
  -8   1  16      291.63      283.90     33.08 o
  -7   1  16       20.01       16.78     32.41 o
  -6   1  16       77.44      108.50     35.55 o
  -5   1  16       74.70       30.96     35.21 o
  -4   1  16      590.85      593.73     35.37 o
  -3   1  16      285.23      286.15     31.62 o
  -2   1  16      579.35      576.41     35.01 o
  -1   1  16      606.56      584.54     37.89 o
   0   1  16       53.71       50.19     34.65 o
   1   1  16      748.74      788.39     35.60 o
   2   1  16       34.14       42.14     32.37 o
   3   1  16      487.17      518.54     37.27 o
   4   1  16       14.03       41.51     38.46 o
   5   1  16      202.63      216.24     39.78 o
   6   1  16       82.18      116.92     40.07 o
   7   1  16        0.58       19.41     43.53 o
   8   1  16       21.10       41.68     44.71 o
   9   1  16       62.51       87.51     58.11 o
 -17   2  16       23.07      -54.75     80.32 o
 -16   2  16      424.10      435.98     47.41 o
 -15   2  16       13.38      -10.92     47.40 o
 -14   2  16      529.63      459.79     45.11 o
 -13   2  16        0.62       12.78     66.71 o
 -12   2  16      625.70      543.27     36.90 o
 -11   2  16        2.41       21.86     35.83 o
 -10   2  16      274.26      260.93     39.90 o
  -9   2  16       85.06       83.96     33.15 o
  -8   2  16      150.98      161.87     33.45 o
  -7   2  16        7.91        9.10     30.30 o
  -6   2  16       97.81      137.48     43.00 o
  -5   2  16      154.32      103.97     43.94 o
  -4   2  16     1694.14     1800.61     45.92 o
  -3   2  16       37.04       25.83     35.06 o
  -2   2  16        4.26       23.39     34.42 o
  -1   2  16      146.60      147.36     38.62 o
   0   2  16      840.20      857.28     38.76 o
   1   2  16        2.79        6.76     38.12 o
   2   2  16        1.95       35.97     29.80 o
   3   2  16        2.18       17.58     32.51 o
   4   2  16     1056.36      987.21     43.92 o
   5   2  16      138.52       92.70     37.86 o
   6   2  16      379.42      388.16     45.66 o
   7   2  16       66.46       63.26     48.72 o
   8   2  16      605.50      564.08     47.22 o
   9   2  16        3.46      -15.22     49.05 o
 -15   3  16        1.32       -9.86     47.13 o
 -14   3  16       14.43       22.49     45.14 o
 -13   3  16      435.73      424.68     46.76 o
 -12   3  16       26.11       45.39     43.96 o
 -11   3  16     2372.75     2162.84     59.10 o
 -10   3  16        9.87        7.84     36.83 o
  -9   3  16      682.60      737.95     43.59 o
  -8   3  16        6.00       24.03     35.88 o
  -7   3  16      268.79      239.55     40.75 o
  -6   3  16      240.06      252.44     39.95 o
  -5   3  16       23.49      -25.74     39.31 o
  -4   3  16       32.54       29.84     39.06 o
  -3   3  16      127.74      144.42     39.17 o
  -2   3  16      126.62      101.51     38.87 o
  -1   3  16      365.77      389.09     44.93 o
   0   3  16      127.71       82.95     39.42 o
   1   3  16     1345.47     1297.14     45.53 o
   2   3  16        6.93       13.09     35.78 o
   3   3  16     1419.98     1349.84     49.58 o
   4   3  16       81.83       37.19     44.17 o
   5   3  16       65.88      103.79     40.50 o
   6   3  16        5.01       50.66     48.34 o
   7   3  16       38.76        5.02     45.23 o
   8   3  16        4.63      -84.68    113.55 o
 -14   4  16      105.57      137.73     51.43 o
 -13   4  16      162.12      130.17     46.89 o
 -12   4  16       31.51       64.80     50.20 o
 -11   4  16      442.52      351.18     47.16 o
 -10   4  16       35.78        7.30     55.70 o
  -9   4  16       12.86       46.08     45.37 o
  -8   4  16      862.68      862.30     46.30 o
  -7   4  16      482.51      473.19     42.59 o
  -6   4  16     1721.64     1720.68     49.46 o
  -5   4  16        1.11       38.16     36.53 o
  -4   4  16     1083.77     1156.10     64.31 o
  -3   4  16       48.80       21.10     40.27 o
  -2   4  16      309.96      254.61     38.93 o
  -1   4  16      175.09      163.52     37.14 o
   0   4  16        7.62       -9.62     33.76 o
   1   4  16       23.67       43.55     43.91 o
   2   4  16       21.09      -11.48     53.90 o
   3   4  16      147.50       99.37     44.76 o
   4   4  16       81.98      104.21     49.31 o
   5   4  16       22.24       -2.89     49.62 o
   6   4  16      357.87      326.32     47.53 o
 -11   5  16      148.82      187.30     57.82 o
 -10   5  16      142.92      115.55     48.99 o
  -9   5  16      689.31      661.00     59.33 o
  -8   5  16        1.39       64.85     56.26 o
  -7   5  16      268.93      283.09     51.54 o
  -6   5  16        0.93       32.28     49.42 o
  -5   5  16       51.45       41.55     55.10 o
  -4   5  16      140.63      109.77     50.45 o
  -3   5  16      209.67      224.69     50.77 o
  -2   5  16       63.65       53.40     45.85 o
  -1   5  16     1078.47     1094.19     49.90 o
   0   5  16        0.31       15.46     45.01 o
   1   5  16      471.21      451.31     58.12 o
   2   5  16       14.76      -37.23     50.26 o
   3   5  16        8.54       32.79     50.40 o
  -5   6  16       10.65       11.19     57.47 o
  -4   6  16      448.65      413.45     50.30 o
  -3   6  16        0.82       11.40     56.95 o
  -2   6  16      256.35      199.57     68.99 o
 -15   0  17      143.75      149.66     60.58 o
 -13   0  17      363.69      344.50     63.74 o
 -11   0  17      448.69      496.09     53.63 o
  -9   0  17     1102.38     1089.12     75.92 o
  -7   0  17      276.89      337.42     51.56 o
  -5   0  17      333.46      271.29     52.09 o
  -3   0  17     2265.53     2376.28     97.71 o
  -1   0  17     1164.41     1222.66     56.53 o
   1   0  17       16.54       37.70     59.16 o
   3   0  17      403.69      429.71     93.10 o
   5   0  17      200.31      129.78     77.45 o
   7   0  17      241.25      165.75     76.90 o
 -16   1  17      677.14      565.92     59.55 o
 -15   1  17       59.49       30.98     47.80 o
 -14   1  17      615.79      619.69     53.30 o
 -13   1  17        2.60       -0.37     42.03 o
 -12   1  17       53.33      -30.72     34.64 o
 -11   1  17       14.73      -23.03     39.31 o
 -10   1  17       63.40       33.55     36.68 o
  -9   1  17      116.63       98.24     33.51 o
  -8   1  17      570.22      505.30     45.91 o
  -7   1  17     1026.05      994.02     40.40 o
  -6   1  17     1728.51     1750.59     46.25 o
  -5   1  17       55.01       34.87     30.68 o
  -4   1  17      319.09      306.39     31.66 o
  -3   1  17      114.45      148.31     43.77 o
  -2   1  17      102.85       88.95     38.68 o
  -1   1  17       61.29       71.28     35.03 o
   0   1  17       51.99       71.22     32.31 o
   1   1  17      256.64      227.52     36.38 o
   2   1  17      127.15      134.69     39.20 o
   3   1  17      143.50       61.26     40.22 o
   4   1  17      120.57      150.44     35.89 o
   5   1  17        2.35      -53.88     53.88 o
   6   1  17      636.28      682.02     64.55 o
   7   1  17       35.10       82.80     44.45 o
   8   1  17      522.33      311.39     48.49 o
 -16   2  17        1.52       11.19     42.20 o
 -15   2  17      244.00      245.57     48.31 o
 -14   2  17        0.76      -47.94     47.94 o
 -13   2  17      664.86      639.12     47.99 o
 -12   2  17        1.27       -1.75     44.28 o
 -11   2  17      763.86      708.50     47.75 o
 -10   2  17       21.13       18.38     40.12 o
  -9   2  17      293.57      356.65     40.83 o
  -8   2  17      148.64      163.10     44.35 o
  -7   2  17      106.13       95.36     40.25 o
  -6   2  17      500.82      467.59     46.06 o
  -5   2  17       45.59       63.25     35.45 o
  -4   2  17       62.41       41.68     35.96 o
  -3   2  17       53.73       18.40     38.86 o
  -2   2  17      260.70      189.45     39.95 o
  -1   2  17      160.80      171.90     35.72 o
   0   2  17       35.24        6.69     33.55 o
   1   2  17     1711.48     1683.02     46.76 o
   2   2  17        9.99       -7.16     44.58 o
   3   2  17      655.73      663.24     51.66 o
   4   2  17       72.85       50.51     43.85 o
   5   2  17      153.04      159.87     45.90 o
   6   2  17       21.42       40.27     54.76 o
   7   2  17       54.10        7.02     42.03 o
 -14   3  17       65.05      101.49     45.83 o
 -13   3  17       54.69       48.48     49.92 o
 -12   3  17      206.36      213.16     45.55 o
 -11   3  17      130.20      122.49     41.75 o
 -10   3  17        2.08        0.66     41.50 o
  -9   3  17      316.27      280.85     35.57 o
  -8   3  17      275.45      269.68     37.56 o
  -7   3  17       14.57       26.29     41.80 o
  -6   3  17      110.59      124.29     33.74 o
  -5   3  17        0.46      -29.02     39.79 o
  -4   3  17     1370.44     1390.23     50.62 o
  -3   3  17       28.36        9.11     36.27 o
  -2   3  17      371.86      367.16     37.30 o
  -1   3  17       89.07       62.07     36.45 o
   0   3  17        5.71       24.70     35.79 o
   1   3  17       29.23       15.35     50.74 o
   2   3  17       59.41       25.29     43.83 o
   3   3  17       21.69       36.43     40.85 o
   4   3  17      558.93      588.88     56.84 o
   5   3  17       10.89        1.34     45.08 o
   6   3  17      365.62      309.77     44.01 o
 -13   4  17      118.81      108.46     42.08 o
 -12   4  17       66.66       52.27     48.85 o
 -11   4  17      905.10      949.07     51.58 o
 -10   4  17        4.49       19.08     56.33 o
  -9   4  17      762.87      710.56     49.32 o
  -8   4  17       36.97       49.90     55.95 o
  -7   4  17      201.07      251.48     42.25 o
  -6   4  17       25.02       50.65     44.82 o
  -5   4  17       40.28       58.28     41.07 o
  -4   4  17      211.30      146.18     55.83 o
  -3   4  17      128.01      127.49     49.29 o
  -2   4  17        0.08       36.33     44.29 o
  -1   4  17      657.05      726.82     44.26 o
   0   4  17       42.04       25.62     48.82 o
   1   4  17      885.44      875.31     48.84 o
   2   4  17       48.10      -14.29     55.67 o
   3   4  17      428.11      389.07     46.94 o
   4   4  17       33.19       43.60     55.51 o
  -9   5  17       16.01       10.13     51.05 o
  -8   5  17       96.24      189.60     56.97 o
  -7   5  17      279.02      255.52     48.17 o
  -6   5  17      828.70      811.03     60.23 o
  -5   5  17       17.36       24.36     42.67 o
  -4   5  17      855.74      848.53     61.09 o
  -3   5  17        1.72       28.44     50.52 o
  -2   5  17      977.12      958.11     55.11 o
  -1   5  17       50.03        7.39     50.67 o
   0   5  17      176.38      140.57     47.33 o
   1   5  17        0.02       47.43     50.29 o
 -14   0  18      847.46      881.91    129.95 o
 -12   0  18       27.70       96.38     53.65 o
 -10   0  18      110.96       66.03    103.45 o
  -8   0  18      109.55      100.16     60.06 o
  -6   0  18      682.24      693.10     51.38 o
  -4   0  18      616.20      561.58    136.84 o
  -2   0  18       50.70       16.18     67.57 o
   0   0  18       28.96       80.44     63.32 o
   2   0  18       13.66        9.28     47.58 o
   4   0  18      132.70      232.79    107.73 o
   6   0  18      235.23      205.88     65.56 o
 -15   1  18       89.04      127.30     46.22 o
 -14   1  18       21.79       -5.89     52.66 o
 -13   1  18      449.43      431.56     43.12 o
 -12   1  18        0.92       50.68     48.56 o
 -11   1  18      663.12      662.19     46.79 o
 -10   1  18       45.40       17.36     34.55 o
  -9   1  18      327.20      357.37     38.31 o
  -8   1  18       20.47       40.13     39.73 o
  -7   1  18      334.29      332.35     40.87 o
  -6   1  18      170.37      169.67     41.02 o
  -5   1  18      112.75      125.65     33.84 o
  -4   1  18       14.32       16.94     43.62 o
  -3   1  18      133.03      164.50     33.39 o
  -2   1  18       31.31       57.23     44.53 o
  -1   1  18      602.85      601.42     61.99 o
   0   1  18       29.43       -2.26     33.55 o
   1   1  18      498.19      424.25     39.36 o
   2   1  18      111.97      182.94     55.57 o
   3   1  18      228.25      278.50     41.17 o
   4   1  18       72.70       73.94     48.27 o
   5   1  18      224.38      228.63     42.52 o
   6   1  18        0.00       54.80     49.29 o
 -15   2  18       87.23      -45.34     83.19 o
 -14   2  18      180.25      194.94     48.54 o
 -13   2  18       36.33       21.82     42.06 o
 -12   2  18       63.74       43.20     55.01 o
 -11   2  18       28.10       67.41     49.05 o
 -10   2  18        5.18      -16.71     48.79 o
  -9   2  18       13.27       11.15     42.59 o
  -8   2  18      290.81      321.66     35.16 o
  -7   2  18      401.36      397.46     41.43 o
  -6   2  18      397.26      423.41     37.67 o
  -5   2  18      241.61      170.14     41.05 o
  -4   2  18      872.77      843.54     40.94 o
  -3   2  18       13.15       47.41     33.29 o
  -2   2  18      845.03      805.17     43.25 o
  -1   2  18        2.07       53.12     47.78 o
   0   2  18      168.89      153.34     36.54 o
   1   2  18      189.32      243.94     54.14 o
   2   2  18       39.15       80.02     48.31 o
   3   2  18        1.62       -8.65     48.66 o
   4   2  18      400.95      365.08     46.80 o
   5   2  18       66.38       48.29     50.46 o
   6   2  18      551.26      489.58     48.73 o
 -13   3  18      288.00      235.37     47.65 o
 -12   3  18        1.34       -8.68     47.33 o
 -11   3  18      730.10      809.20     54.75 o
 -10   3  18       28.68       40.24     41.55 o
  -9   3  18     1137.95     1178.66     54.34 o
  -8   3  18       16.70       49.29     48.72 o
  -7   3  18       80.41      102.03     54.70 o
  -6   3  18        8.01      -23.17     44.14 o
  -5   3  18       70.72       65.54     48.71 o
  -4   3  18       26.73       14.11     38.59 o
  -3   3  18       29.94       -7.57     54.33 o
  -2   3  18      128.15      112.07     44.00 o
  -1   3  18      266.90      307.57     42.05 o
   0   3  18        7.34      -32.10     53.91 o
   1   3  18     1044.89     1036.20     53.59 o
   2   3  18       46.28       56.13     49.64 o
   3   3  18      843.23      745.91     52.58 o
   4   3  18       47.76      -17.90     46.28 o
 -11   4  18       24.24       26.15     50.85 o
 -10   4  18       47.52       65.56     50.59 o
  -9   4  18       25.76      -56.90     56.90 o
  -8   4  18       78.71       58.05     50.63 o
  -7   4  18       30.54       62.05     49.95 o
  -6   4  18      699.05      638.35     53.26 o
  -5   4  18        0.90       35.96     52.41 o
  -4   4  18      779.58      765.08     49.35 o
  -3   4  18        4.23      -22.52     45.80 o
  -2   4  18      430.23      549.08     56.99 o
  -1   4  18       11.31        4.81     49.88 o
   0   4  18      141.99      120.91     45.87 o
   1   4  18      470.40      376.73     47.91 o
   2   4  18        2.11      -13.06     39.91 o
  -6   5  18       34.03       -3.96     58.12 o
  -5   5  18      121.20       64.59     81.66 o
  -4   5  18        3.82      -30.42     51.55 o
  -3   5  18       50.77       -9.48     82.31 o
 -13   0  19      259.79      369.32     91.45 o
 -11   0  19     1275.92     1181.90     63.63 o
  -9   0  19     2413.40     2301.34    136.01 o
  -7   0  19      944.24      840.09     68.94 o
  -5   0  19      341.83      325.82     66.35 o
  -3   0  19        5.81       24.10     49.97 o
  -1   0  19      234.87      340.54     67.90 o
   1   0  19      208.19      205.70     64.00 o
   3   0  19      329.95      310.31     79.13 o
   5   0  19      251.47      415.37     79.45 o
 -14   1  19      563.22      478.78     57.82 o
 -13   1  19        0.69      -10.32     47.32 o
 -12   1  19      218.19      187.39     42.77 o
 -11   1  19       12.58       37.97     44.80 o
 -10   1  19       59.14       37.12     67.81 o
  -9   1  19       78.82        7.57     44.83 o
  -8   1  19      295.78      290.08     45.55 o
  -7   1  19       72.93       88.51     70.22 o
  -6   1  19     1174.66     1163.20     39.98 o
  -5   1  19      167.56      171.95     41.74 o
  -4   1  19      639.64      671.51     43.03 o
  -3   1  19       14.87        2.43     49.67 o
  -2   1  19      479.38      451.53     40.37 o
  -1   1  19      228.71      231.83     48.64 o
   0   1  19       15.28       88.06     40.31 o
   1   1  19       21.31      -48.81     48.81 o
   2   1  19        5.00       40.36     81.00 o
   3   1  19        0.96      102.44     48.45 o
   4   1  19       88.08       76.20     46.36 o
   5   1  19       18.33       98.96     79.13 o
 -13   2  19      333.96      355.42     49.48 o
 -12   2  19        8.70       82.87     55.46 o
 -11   2  19      565.01      570.33     52.43 o
 -10   2  19       16.40       13.45     49.86 o
  -9   2  19      101.96      133.76     49.93 o
  -8   2  19       29.24       31.05     41.58 o
  -7   2  19       78.54       98.87     49.65 o
  -6   2  19        3.36       28.54     44.67 o
  -5   2  19        8.98      -19.83     44.62 o
  -4   2  19        5.87      -17.26     48.44 o
  -3   2  19       36.89       39.53     48.28 o
  -2   2  19        0.02        9.08     48.01 o
  -1   2  19      202.28      258.59     49.49 o
   0   2  19       14.44       43.10     38.13 o
   1   2  19     1298.36     1309.38     54.03 o
   2   2  19        1.57        4.93     41.74 o
   3   2  19      633.67      560.10     53.16 o
   4   2  19        5.20      -54.39     54.39 o
 -12   3  19      231.31      228.33     57.80 o
 -11   3  19        0.97      -32.77     51.04 o
 -10   3  19       11.73       -2.38     45.92 o
  -9   3  19       85.48       54.63     42.71 o
  -8   3  19      125.64      118.46     50.55 o
  -7   3  19      142.75      114.71     45.95 o
  -6   3  19      122.63      145.11     56.17 o
  -5   3  19      361.48      401.78     46.56 o
  -4   3  19      443.98      458.23     51.73 o
  -3   3  19       69.53      175.22     48.98 o
  -2   3  19      102.61      186.66     55.45 o
  -1   3  19        0.48      -15.41     41.47 o
   0   3  19      428.76      331.00     81.99 o
   1   3  19        0.13       -9.50     49.89 o
   2   3  19       11.49       33.03     55.46 o
  -8   4  19        1.56        4.17     51.44 o
  -7   4  19        6.24        9.68     56.78 o
  -6   4  19        2.11       47.95     45.86 o
  -5   4  19       45.10       28.35     43.31 o
  -4   4  19       32.22      -15.64     56.92 o
  -3   4  19        2.95       10.12     42.90 o
  -2   4  19        0.80       26.58     46.17 o
  -1   4  19      308.65      334.16     47.57 o
 -12   0  20      253.26      177.59     73.86 o
 -10   0  20        1.89      -28.97     55.62 o
  -8   0  20      196.85      249.66     55.85 o
  -6   0  20      198.18      207.22     79.23 o
  -4   0  20      499.56      489.13     86.14 o
  -2   0  20      158.17      131.74     56.33 o
   0   0  20      242.68      327.42     61.33 o
   2   0  20      239.90      314.65     79.56 o
 -12   1  20        2.61       26.36     46.39 o
 -11   1  20      413.60      364.57     45.06 o
 -10   1  20        1.54       42.83     49.63 o
  -9   1  20      615.71      594.83     58.52 o
  -8   1  20      249.23      229.19     46.62 o
  -7   1  20      669.37      645.87     53.03 o
  -6   1  20      704.84      697.66     48.03 o
  -5   1  20      180.18      137.88     46.75 o
  -4   1  20        0.43       18.10     44.87 o
  -3   1  20        4.78       37.18     40.93 o
  -2   1  20       84.64        0.87     49.61 o
  -1   1  20       86.18       -7.64     55.45 o
   0   1  20       12.56       29.61     45.33 o
   1   1  20      122.07      140.15     50.05 o
   2   1  20       71.66       40.45     52.61 o
 -11   2  20        7.88      -31.18     50.76 o
 -10   2  20       51.96      108.99     50.02 o
  -9   2  20       21.57       -0.97     50.49 o
  -8   2  20       11.89       50.38     49.68 o
  -7   2  20      533.09      457.35     52.18 o
  -6   2  20      688.58      671.74     53.01 o
  -5   2  20       38.78       50.26     45.97 o
  -4   2  20      418.87      407.45     53.68 o
  -3   2  20        3.81      -31.64     55.50 o
  -2   2  20      289.78      302.35     40.36 o
  -1   2  20      112.73      113.10     45.55 o
   0   2  20       34.72       63.36     42.62 o
   1   2  20       11.70       47.75     46.09 o
  -9   3  20      297.47      261.91     58.65 o
  -8   3  20       22.35       31.54     46.61 o
  -7   3  20       54.20        9.73     46.50 o
  -6   3  20       29.15        4.46     50.45 o
  -5   3  20       16.82       38.25     50.45 o
  -4   3  20        1.40      -27.28     46.36 o
  -3   3  20       39.59       60.33     45.85 o
  -2   3  20       23.42        5.06     46.09 o
  -1   3  20      446.70      400.31     45.31 o
  -9   0  21      822.32      953.03     85.03 o
  -7   0  21     1492.61     1440.52     66.73 o
  -5   0  21      468.11      269.90     69.92 o
  -3   0  21        7.47       52.23     64.01 o
  -1   0  21      192.33      220.77     65.98 o
 -10   1  21       75.82       37.53     69.68 o
  -9   1  21       99.27      105.90     47.24 o
  -8   1  21       45.80       33.75     46.57 o
  -7   1  21        0.09      -24.52     46.36 o
  -6   1  21      225.77      285.08     47.65 o
  -5   1  21        3.21        3.68     46.37 o
  -4   1  21      353.35      301.14     48.07 o
  -3   1  21       27.50       10.00     46.31 o
  -2   1  21      189.62      211.18     84.46 o
  -1   1  21      100.63      122.71     50.94 o
   0   1  21       38.98      -51.57     82.07 o
  -8   2  21        8.85        8.30     80.51 o
  -7   2  21       25.15      -42.40     68.45 o
  -6   2  21        9.67       55.05     46.05 o
  -5   2  21       35.91       16.16     46.93 o
  -4   2  21       21.56       60.90     46.55 o
  -3   2  21       12.57       -9.54     43.60 o
 
